# Supplementary material for: Helicase Q promotes homology-driven DNA double-strand break repair and prevents tandem duplications
Source: Nat Commun. 2021 Dec 8;12:7126. doi: 10.1038/s41467-021-27408-z (PMC8654963; doi:10.1038/s41467-021-27408-z)
Supplement: Supplementary file 4 — Source Data [file 41467_2021_27408_MOESM4_ESM.zip]

Archive with 13 entries (12 files):
- Kamp et al 2021 Source data/
- Kamp et al 2021 Source data/Source data CRISPR Fig 4.xlsx
- Kamp et al 2021 Source data/Source data gel quantification Fig 1.xlsx
- Kamp et al 2021 Source data/Source data gel quantification Fig 3.xlsx
- Kamp et al 2021 Source data/Source data gels Fig1.jpg
- Kamp et al 2021 Source data/Source data NGS Fig 4.xlsx
- Kamp et al 2021 Source data/Source data Qua317 Fig 2.xlsx
- Kamp et al 2021 Source data/Source data Qua317 gel Fig 2.tif
- Kamp et al 2021 Source data/Source data Qua915 Fig 2.xlsx
- Kamp et al 2021 Source data/Source data Qua915 gel Fig2.jpg
- Kamp et al 2021 Source data/Source data SDSA reporter Fig 4.xlsx
- Kamp et al 2021 Source data/Source data SSA sequences Fig 3.xlsx
- Kamp et al 2021 Source data/Source data SSA staining Fig 3.xlsx
