# Supplementary material for: Helicase Q promotes homology-driven DNA double-strand break repair and prevents tandem duplications
Source: Nat Commun. 2021 Dec 8;12:7126. doi: 10.1038/s41467-021-27408-z (PMC8654963; doi:10.1038/s41467-021-27408-z)
Supplement: Supplementary file 4 — Source Data [file 41467_2021_27408_MOESM4_ESM.zip › Kamp et al 2021 Source data/Source data CRISPR Fig 4.xlsx]

## Sheet: Sheet1
Genotype	leftFlank	del	rightFlank	insertion	homology	homologyLength	delSize	insSize	Type
helq-1	TGACTGGAAACCGTACCGCT	CG	TGGTGCCTATGGTAGCGGAG	ATGGCTA		-1	2	7	DELINS
helq-1	CTGGAAACCGTACCGCTCG	TG	GTGCCTATGGTAGCG		g	1	2	0	DELETION
helq-1	AATGACTGGAAACCGTACCG	CTCGTG	GTGCCTATGGTAGCGGAGCT		G	1	6	0	DELETION
helq-1	ACTGGAAACCGTACCGCTCG	T	GGTGCCTATGGTAGCGGAGC	CTA		-1	1	3	DELINS
helq-1	AATGACTGGAAACCG	TACCGCTCGTGGTG	CCTATGGTAGCG		g	1	14	0	DELETION
helq-1	CTGGAAACCGTACCGCTCG	TG	GTGCCTATGGTAGCG		g	1	2	0	DELETION
helq-1	GAGGCTGCACTTG	AACTTCAATACGGCAAGATGAGAATGACTGGAAACCGTACCGCTCGTGGTGCCTATG	GTAGCGGAG			0	48	0	DELETION
helq-1	TGGAAACCGTACCGCT	CG	TGGTGCCTATGGTAG	atccata		-1	2	7	DELINS
helq-1	CGGCAAGATGAGAAT	GACTGGAAACCGTACCGCTCGTGGTGCCT	ATGGTAGCGGAGCT			0	17	0	DELETION
helq-1	TGGAAACCGTACCGCT	CGTGGTGCCT	ATGGTAGCGGAGCTT		ct	2	10	0	DELETION
helq-1	CACTTGAACTTCAATACGGC	AAGATGAGAATGACTGGAAACCGTACCGCTCGTGGTGCCTATGGTAGCGGAGCTTCACATGGCTTCAGACCAACAGCCT	TATGGAGATGAAATCACTGGA	TTCAGACCAACAGCC		-1	78	15	DELINS
helq-1	TGGAAACCGTACCGCTC	GTGG	TGCCTATGGT	tg		-1	4	2	DELINS
helq-1	cttcaatacggcaagatgag	aatgactggaaaccgtaccgctcgtggtgcctatggtagcggagcttcacatggcttcagacc	aacagcctatggagatgaaa	cctatggagatgaaatcagcctataaa		-1	63	27	DELINS
helq-1	TGGAAACCGTACCG	CT	CGTGGTGCCTATGGTAGCGGAG	aaac		-1	2	4	DELINS
helq-1	TGAACTTCAATAC	GGCAAGATGAGAATGACTGGAAACCGTACCGCTCGTGGT	GCCTATGGTAGCGGAGCTTCA		g	1	39	0	DELETION
helq-1	actggaaaccgtaccgctcg	tg	gtgcctatggtagcggagct		g	1	2	0	DELETION
helq-1	atgactggaaaccgtaccgc	tcgt	ggtgcctatggtagcggagc	atgc		-1	4	4	HDR
helq-1	TGACTGGAAACCGTACCGCT	CGTG	GTGCCTATGGTAGCGGAGCT			0	4	0	DELETION
helq-1	atgactggaaaccgtaccgc	tcgt	ggtgcctatggtagcggagc	aCgc		-1	4	4	DELINS
helq-1	atgactggaaaccgtaccgc	tcgt	ggtgcctatggtagcggagc	aCgc		-1	4	4	DELINS
helq-1	atgactggaaaccgtaccgc	tcgt	ggtgcctatggtagcggagc	atgc		-1	4	4	HDR
helq-1	atgactggaaaccgtaccgc	tcgt	ggtgcctatggtagcggagc	aCgc		-1	4	4	DELINS
helq-1	atgactggaaaccgtaccgc	tcgt	ggtgcctatggtagcggagc	atgc		-1	4	4	HDR
helq-1	atgactggaaaccgtaccgc	tcgt	ggtgcctatggtagcggagc	atgc		-1	4	4	HDR
helq-1	GACTGGAAACCGTACCGCTC	GT	GGTGCCTATGGTAGCGGAGC	C		-1	2	1	DELINS
helq-1	GAAACCGTACCGCT	CGT	GGTGCCTATGGT		t	1	3	0	DELETION
helq-1	GAAACCGTACCGCTC	gtgg	tgcctatggtagcggagctt			0	4	0	DELETION
helq-1	GAAACCGTACCGCT	CGTGGT	GCCTATGGTAGCGGA		t	1	6	0	DELETION
helq-1	tgactggaaaccgtaccgct	cgtggtgcctat	ggtagcggagcttcacatgg	agcagc		-1	12	6	DELINS
helq-1	gactggaaaccgtaccgctc	g	tggtgcctatggtagcggag	tatggtagcggagctaccatagagcgtggtagcggagctacca		-1	1	43	DELINS
helq-1	aatgactggaaaccgtaccg	ctcgtgg	tgcctatggtagcggagctt		g	1	7	0	DELETION
helq-1	tgactggaaaccgtaccgct	cgtggt	gcctatggtagcggagcttc		t	1	6	0	DELETION
helq-1	gactggaaaccgtaccgctc	g	tggtgcctatggtagcggag	agcttcagcatcttttactttcaccagcgtttctgggtgagcaaaaacaggaaggc		-1	1	56	DELINS
helq-1	GCAAGATGAGAATGA	CTGGAAACCGTACCGCTCGTGGTGCCTATGGTAGCGGAG	CTTCACAT	atgaaa			39	6	DELINS
helq-1	CTGGAAACCGTACCGCT	CGTGGTGCCT	ATGGTAGCGGAGCTT		ct	2	10	0	DELETION
helq-1	CTGGAAACCGTACCGCT	CGTGG	TGCCTATGGT	A		-1	5	1	DELINS
helq-1	TGGAAACCGTACCGCTC	GTGG	TGCCTATGGTAGCGG			0	4	0	DELETION
helq-1	gaatgactggaaaccgtacc	GCTCGTGGTGCC	TATGGTAGCGGAGCTTCACA		cc	2	12	0	DELETION
helq-1	TGGAAACCGTACCGCT	CGT	GGTGCCTATGGT	accata		-1	3	6	DELINS
helq-1	GGAAACCGTACCGCT	CGTGGT	GCCTATGGTAGC		t	1	6	0	DELETION
helq-1	aaaatttttttcaactct	tcagAGATCAAACGACGAGGCT	GCACTTGAACTTCAAT		ct	2	22	0	DELETION
helq-1	AACCGTACCGCT	CGT	GGTGCCTAT		t	1	3	0	DELETION
helq-1	agaatgactggaaaccgtac	cgctcgtg	gtgcctatggtagcggagct			0	8	0	DELETION
helq-1	acggcaagatgagaatgact	GGAAACCGTACCGCTCGTGGTGCCTATGGTAGCGGAGCTTCACATGGCT	TCAGACCAACAGCCTA		t	1	41	0	DELETION
helq-1	tgactggaaaccgtaccgct	cgtg	gtgcctatggtagcggagct			0	4	0	DELETION
helq-1	aatgactggaaaccgtaccg	ctcgtggtgc	ctatggtagcggagcttcac	tagcgtgcctatggtagcggagctatggtagcggagcttcacatatggtagcttcagaccaaccatatggtagcggag		-1	10	78	DELINS
helq-1	atgactggaaaccgtaccgc	tcgt	ggtgcctatggtagcggagc	ctatcata		-1	4	8	DELINS
helq-1	tgactggaaaccgtaccgct	cgtgg	tgcctatggtagcggagctt			0	5	0	DELETION
helq-1	aatgactggaaaccgtaccg	CTCGTGGTGCCTATGGTAGCG	GAGCTTCACATGGCTTCA		cg	2	21	0	DELETION
wildtype	GATGAGAATGACTGGA	AACCGTACCGCTCGTGGTGCCTATGGTAGCGGAGCTTCACATGGCTTCAGACCAACAGCCTATGGAGATGAAATCACTGGA	GCTCCACTTG			6	81	0	DELETION
wildtype	CTTCAATACGGCAAGAT	GAGAATGACTGGAAACCGTACCGCTCGTGGTGCCTATGGTAGCGGAGCTT	GCTCCACTTG			1	50	0	DELETION
wildtype	cggcaagatgagaatgactg	gaaaccgtaccgctcgtggt	gcctatggtagcggagcttc	aagccatgtgaagctccgctaccaa		-1	20	25	DELINS
wildtype	GAATGACTGGAAACC	GTACCGCTCGTGGTGCC	TATGGTAGCGGAGC			2	17	0	DELETION
wildtype	GAATGACTGGAAACCGTACC	GCTCGTGG	TGCCTATGGTAGCGGAGCTT	TATGGTAGCCTATGGTA		-1	8	17	DELINS
wildtype	AATGACTGGAAACCGTACCG	CTCGTG	GTGCCTATGGTAGCGGAGCT		G	1	6	0	DELETION
wildtype	ATGACTGGAAACCGTACCGC	TCGT	GGTGCCTATGGTAGCGGAGC	ATGC		-1	4	4	HDR
wildtype	ATGACTGGAAACCGTACCGC	TCGT	GGTGCCTATGGTAGCGGAGC	ATGC		-1	4	4	HDR
wildtype	ATGACTGGAAACCGTACCGC	TCGT	GGTGCCTATGGTAGCGGAGC	ATGC		-1	4	4	HDR
wildtype	ATGACTGGAAACCGTACCGC	TCGT	GGTGCCTATGGTAGCGGAGC	ATGC		-1	4	4	HDR
wildtype	ATGACTGGAAACCGTACCGC	TCGT	GGTGCCTATGGTAGCGGAGC	ATGC		-1	4	4	HDR
wildtype	ATGACTGGAAACCGTACCGC	TCGT	GGTGCCTATGGTAGCGGAGC	GGTACGTGCCTATGGTGCCTATGGAAACCGTACCGCGGTACGTGCCTATGGTGCCTA		-1	4	57	DELINS
wildtype	GACTGGAAACCGTACCGCTC	GTGG	TGCCTATGGTAGCGGAGCTT	TA		-1	4	2	DELINS
wildtype	ATGACTGGAAACCGTACCGC	TCGT	GGTGCCTATGGTAGCGGAGC	ATGC		-1	4	4	HDR
wildtype	atgactggaaaccgtaccgc	tcgt	ggtgcctatggtagcggagc	atgc		-1	4	4	HDR
wildtype	atgactggaaaccgtaccgc	tcgt	ggtgcctatggtagcggagc	atgc		-1	4	4	HDR
wildtype	atgactggaaaccgtaccgc	tcgt	ggtgcctatggtagcggagc	atgc		-1	4	4	HDR
wildtype	atgactggaaaccgtaccgc	tcgt	ggtgcctatggtagcggagc	atgc		-1	4	4	HDR
wildtype	atgactggaaaccgtaccgc	tcgt	ggtgcctatggtagcggagc	atgc		-1	4	4	HDR
wildtype	atgactggaaaccgtaccgc	tcgt	ggtgcctatggtagcggagc	atgc		-1	4	4	HDR
wildtype	atgactggaaaccgtaccgc	tcgt	ggtgcctatggtagcggagc	atgc		-1	4	4	HDR
wildtype	atgactggaaaccgtaccgc	tcgt	ggtgcctatggtagcggagc	atgc		-1	4	4	HDR
wildtype	atgactggaaaccgtaccgc	tcgt	ggtgcctatggtagcggagc	atgc		-1	4	4	HDR
wildtype	atgactggaaaccgtaccgc	tcgt	ggtgcctatggtagcggagc	atgc		-1	4	4	HDR
wildtype	atgactggaaaccgtaccgc	tcgt	ggtgcctatggtagcggagc	atgc		-1	4	4	HDR
wildtype	atgactggaaaccgtaccgc	tcgt	ggtgcctatggtagcggagc	atgc		-1	4	4	HDR
wildtype	atgactggaaaccgtaccgc	tcgt	ggtgcctatggtagcggagc	atgc		-1	4	4	HDR
wildtype	atgactggaaaccgtaccgc	tcgt	ggtgcctatggtagcggagc	atgc		-1	4	4	HDR
wildtype	gactggaaaccgtaccgc	tcgt	ggtgcctatggtagcggagc	atgc		-1	4	4	HDR
wildtype	atgactggaaaccgtaccgc	tcgt	ggtgcctatggtagcggagc	atgc		-1	4	4	HDR
wildtype	atgactggaaaccgtaccgc	tcgt	ggtgcctatggtagcggagc	atgc		-1	4	4	HDR
wildtype	atgactggaaaccgtaccgc	tcgt	ggtgcctatggtagcggagc	atgc		-1	4	4	HDR
wildtype	atgactggaaaccgtaccgc	tcgt	ggtgcctatggtagcggagc	atgc		-1	4	4	HDR
wildtype	atgactggaaaccgtaccgc	tcgt	ggtgcctatggtagcggagc	atgc		-1	4	4	HDR
wildtype	atgactggaaaccgtaccgc	tcgt	ggtgcctatggtagcggagc	atgc		-1	4	4	HDR
wildtype	atgactggaaaccgtaccgc	tcgt	ggtgcctatggtagcggagc	atgc		-1	4	4	HDR
wildtype	atgactggaaaccgtaccgc	tcgt	ggtgcctatggtagcggagc	atgc		-1	4	4	HDR
wildtype	atgactggaaaccgtaccgc	tcgt	ggtgcctatggtagcggagc	atgc		-1	4	4	HDR
wildtype	atgactggaaaccgtaccgc	tcgt	ggtgcctatggtagcggagc	atgc		-1	4	4	HDR
wildtype	TGACTGGAAACCGTACCGCT	CGT	GGTGCCTATGGTAGCGGAGC		T	1	3	0	DELETION
wildtype	TGACTGGAAACCGTACCGCT	CGT	GGTGCCTATGGTAGCGGAGC		T	1	3	0	DELETION
wildtype	CTGGAAACCGTACCGCTCGT	GGT	GCCTATGGTAGCGG			2	3	0	DELETION
wildtype	GACTGGAAACCGTACCGCTC	GT	GGTGCCTATGGTAGCGGAGC	ATGCGTACCGCATGC		-1	2	15	DELINS
wildtype	ACTGGAAACCGTACCGCTCG	TG	GTGCCTATGGTAGCGGAGCT		G	1	2	0	DELETION
wildtype	TGACTGGAAACCGTACCGCT	CG	TGGTGCCTATGGTAGCGGAG	GCCTA		-1	2	5	DELINS
wildtype	ACTGGAAACCGTACCGCTCG	TG	GTGCCTATGGTAGCGGAGCT		G	1	2	0	DELETION
wildtype	GACTGGAAACCGTACCGCTC	G	TGGTGCCTATGGTAGCGGAG			0	1	0	DELETION
wildtype	ACTGGAAACCGTACCGCTCG	T	GGTGCCTATGGTAGCGGAGC			0	1	0	DELETION
wildtype	ACTGGAAACCGTACCGCTCG		TGGTGCCTATGGTAGCGGAG	G		-1	0	1	INSERTION
polq-1	ATGACTGGAAACCGTACCGC	TCGT	GGTGCCTATGGTAGCGGAGC	ATGC		-1	4	4	HDR
polq-1	ATGACTGGAAACCGTACCGC	TCGT	GGTGCCTATGGTAGCGGAGC	ATGC		-1	4	4	HDR
polq-1	ATGACTGGAAACCGTACCGC	TCGT	GGTGCCTATGGTAGCGGAGC	ATGC		-1	4	4	HDR
polq-1	ATGACTGGAAACCGTACCGC	TCGT	GGTGCCTATGGTAGCGGAGC	ATGC		-1	4	4	HDR
polq-1	ATGACTGGAAACCGTACCGC	TCGT	GGTGCCTATGGTAGCGGAGC	ATGC		-1	4	4	HDR
polq-1	ATGACTGGAAACCGTACCGC	TCGT	GGTGCCTATGGTAGCGGAGC	ATGC		-1	4	4	HDR
polq-1	ATGACTGGAAACCGTACCGC	TCGT	GGTGCCTATGGTAGCGGAGC	ATGC		-1	4	4	HDR
polq-1	ATGACTGGAAACCGTACCGC	TCGT	GGTGCCTATGGTAGCGGAGC	ATGC		-1	4	4	HDR
polq-1	ATGACTGGAAACCGTACCGC	TCGT	GGTGCCTATGGTAGCGGAGC	ATGC		-1	4	4	HDR
polq-1	ATGACTGGAAACCGTACCGC	TCGT	GGTGCCTATGGTAGCGGAGC	ATGC		-1	4	4	HDR
polq-1	ATGACTGGAAACCGTACCGC	TCGT	GGTGCCTATGGTAGCGGAGC	ATGC		-1	4	4	HDR
polq-1	ATGACTGGAAACCGTACCGC	TCGT	GGTGCCTATGGTAGCGGAGC	ATGC		-1	4	4	HDR
polq-1	ATGACTGGAAACCGTACCGC	TCGT	GGTGCCTATGGTAGCGGAGC	ATGC		-1	4	4	HDR
polq-1	ATGACTGGAAACCGTACCGC	TCGT	GGTGCCTATGGTAGCGGAGC	ATGC		-1	4	4	HDR
polq-1	ATGACTGGAAACCGTACCGC	TCGT	GGTGCCTATGGTAGCGGAGC	ATGC		-1	4	4	HDR
polq-1	ATGACTGGAAACCGTACCGC	TCGT	GGTGCCTATGGTAGCGGAGC	ATGC		-1	4	4	HDR
polq-1	ATGACTGGAAACCGTACCGC	TCGT	GGTGCCTATGGTAGCGGAGC	ATGC		-1	4	4	HDR
polq-1	ATGACTGGAAACCGTACCGC	TCGT	GGTGCCTATGGTAGCGGAGC	ATGC		-1	4	4	HDR
polq-1	ATGACTGGAAACCGTACCGC	TCGT	GGTGCCTATGGTAGCGGAGC	ATGC		-1	4	4	HDR
polq-1	ATGACTGGAAACCGTACCGC	TCGT	GGTGCCTATGGTAGCGGAGC	ATGC		-1	4	4	HDR
polq-1	ATGACTGGAAACCGTACCGC	TCGT	GGTGCCTATGGTAGCGGAGC	ATGC		-1	4	4	HDR
polq-1	ATGACTGGAAACCGTACCGC	TCGT	GGTGCCTATGGTAGCGGAGC	ATGC		-1	4	4	HDR
polq-1	ATGACTGGAAACCGTACCGC	TCGT	GGTGCCTATGGTAGCGGAGC	ATGC		-1	4	4	HDR
polq-1	ATGACTGGAAACCGTACCGC	TCGT	GGTGCCTATGGTAGCGGAGC	ATGC		-1	4	4	HDR
