# Supplementary material for: Helicase Q promotes homology-driven DNA double-strand break repair and prevents tandem duplications
Source: Nat Commun. 2021 Dec 8;12:7126. doi: 10.1038/s41467-021-27408-z (PMC8654963; doi:10.1038/s41467-021-27408-z)
Supplement: Supplementary file 4 — Source Data [file 41467_2021_27408_MOESM4_ESM.zip › Kamp et al 2021 Source data/Source data gel quantification Fig 1.xlsx]

## Sheet: Summary_Qua317
Gel counts
Qua317	fraction del band	normalized	deletion bands	total analyzed			Qua317	Qua1277	Qua213	Qua915
dog-1	0.248677	1	47	189		dog-1	1	1	1	1
dog-1 polq-1	0.00595238	0.0239362	1	168		dog-1 polq-1	0.0239362	0.065445	0.151594	0.84235
Qua1277	fraction del band	normalized		total analyzed
dog-1	0.16	1	24	150		%	Qua317	Qua1277	Qua213	Qua915
dog-1 polq-1	0.0104712	0.065445	2	191		dog-1	100	100	100	100
Qua213	fraction del band	normalized		total analyzed		dog-1 polq-1	2.39362	6.5445	15.1594	84.235
dog-1	0.241758	1	44	182
dog-1 polq-1	0.0366492	0.151594	7	191
Qua915	fraction del band	normalized		total analyzed
dog-1	0.198895	1	36	181
dog-1 polq-1	0.167539	0.84235	32	191
