# Supplementary material for: Helicase Q promotes homology-driven DNA double-strand break repair and prevents tandem duplications
Source: Nat Commun. 2021 Dec 8;12:7126. doi: 10.1038/s41467-021-27408-z (PMC8654963; doi:10.1038/s41467-021-27408-z)
Supplement: Supplementary file 4 — Source Data [file 41467_2021_27408_MOESM4_ESM.zip › Kamp et al 2021 Source data/Source data gel quantification Fig 3.xlsx]

## Sheet: Gelpicturecount
Gel picture overview
lig-4	n events	n samples with band(s) on gel
SSA1	5	41	0.121951
SSA2	8	90	0.0888889
SSA3	14	93	0.150538
average			0.120459
total	27	224	0.120536
polq-1 lig-4	n events	n samples with band(s) on gel
SSA1	2	40	0.05
SSA2	6	76	0.0789474
SSA3	11	95	0.115789
average			0.0815789
total	19	211	0.0900474
helq-1 lig-4	n events	n samples with band(s) on gel
SSA1	14	37	0.378378
SSA2	40	80	0.5
SSA3	34	95	0.357895
average			0.412091
total	88	212	0.415094
helq-1 polq-1 lig-4	n events	n samples with band(s) on gel
SSA1	0	47	0
SSA2	0	77	0
SSA3	0	93	0
average			0
total	0	217	0
