# Supplementary material for: Helicase Q promotes homology-driven DNA double-strand break repair and prevents tandem duplications
Source: Nat Commun. 2021 Dec 8;12:7126. doi: 10.1038/s41467-021-27408-z (PMC8654963; doi:10.1038/s41467-021-27408-z)
Supplement: Supplementary file 4 — Source Data [file 41467_2021_27408_MOESM4_ESM.zip › Kamp et al 2021 Source data/Source data NGS Fig 4.xlsx]

## Sheet: rawData
SVType	origCaller	location	Start	End	Size	Insert	Homology	HomologyLength	FlankInsert	FlankInsertLargestMatch	GRIDSS_MAX_VF	GATK_AD_FOR_HETCall	GATK_HETCall	TRUE_event	GRIDSS	Manta	Pindel	#CallersCalled	SampleGRIDSS	SampleManta	SamplePindel
TD	GRIDSS	CHROMOSOME_I:13014722-13025123	13014722	13025123	10400		G	1	null	null	159		FALSE	TRUE	1	1	1	3	XF1582-B50	XF1582-B50	XF1582-B50
INV	GRIDSS	CHROMOSOME_IV:49472-50011	49472	50011	538		A	1	null	null	113		FALSE	TRUE	1	1	1	3	FX2134-D50	FX2134-D50	FX2134-D50
TRANS	GRIDSS	CHROMOSOME_III:1015552|CHROMOSOME_X:16426398	1015552	16426398	-1		A|T	3	null	null	109		FALSE	TRUE	1	1	0	2	XF1582-B50	XF1582-B50
TDINS	GRIDSS	CHROMOSOME_IV:13523832-13567748	13523832	13567748	43915	CTGAAAACTTCTGAAAACCTTTCTGAAAAACTTTCTGAAAACCC		0	TRUE	ttctgaaaacc	66		FALSE	TRUE	1	1	1	3	XF1700-50E	XF1700-50E	XF1700-50E
TRANS	GRIDSS	CHROMOSOME_III:1016004|CHROMOSOME_X:16440581	1016004	16440581	-1			0	null	null	86		FALSE	TRUE	1	1	0	2	XF1582-B50	XF1582-B50
TDINS	GRIDSS	CHROMOSOME_V:18917890-18934185	18917890	18934185	16294	TTCATATTCA		0	TRUE	ttcatatt	43		FALSE	TRUE	1	1	1	3	XF1700-50I	XF1700-50I	XF1700-50I
TD	GRIDSS	CHROMOSOME_V:7926917-7935795	7926917	7935795	8877		C	1	null	null	27		FALSE	TRUE	1	1	1	3	XF1700-50E	XF1700-50E	XF1700-50E
DEL	GRIDSS	CHROMOSOME_X:10008430-10009084	10008430	10009084	653		gg	2	null	null	75		FALSE	TRUE	1	1	1	3	NL4716_50gen	NL4716_50gen	NL4716_50gen
TDINS	GRIDSS	CHROMOSOME_II:3950870-3958949	3950870	3958949	8078	AACTGACTCTCAAACTGGCTCTCTCTC		0	TRUE	gctctctctc	60		FALSE	TRUE	1	1	1	3	XF1700-50H	XF1700-50H	XF1700-50H
TD	GRIDSS	CHROMOSOME_III:11283656-11291191	11283656	11291191	7534		AT	2	null	null	38		FALSE	TRUE	1	1	1	3	FX2134-D50	FX2134-D50	FX2134-D50
TD	GRIDSS	CHROMOSOME_I:9261893-9269422	9261893	9269422	7528		GGAAA	5	null	null	46		FALSE	TRUE	1	1	1	3	FX2134-G50	FX2134-G50	FX2134-G50
TDINS	GRIDSS	CHROMOSOME_IV:2288187-2293294	2288187	2293294	5106	GCATAACTTCAAGGAATGGCATA		0	FALSE	gcataac	31		FALSE	TRUE	1	1	1	3	XF1700-50H	XF1700-50H	XF1700-50H
TD	GRIDSS	CHROMOSOME_V:20642661-20647591	20642661	20647591	4929		A	1	null	null	74		FALSE	TRUE	1	1	1	3	FX2134-G50	FX2134-G50	FX2134-G50
DEL	GRIDSS	CHROMOSOME_II:7574379-7584929	7574379	7584929	10549			0	null	null	70		FALSE	TRUE	1	1	1	3	FX2134-I50	FX2134-I50	FX2134-I50
TD	GRIDSS	CHROMOSOME_I:1840467-1845168	1840467	1845168	4700		C	1	null	null	40		FALSE	TRUE	1	1	1	3	FX2134-G50	FX2134-G50	FX2134-G50
TDINS	GRIDSS	CHROMOSOME_I:8761965-8765868	8761965	8765868	3902	TT		0	null	null	83		FALSE	TRUE	1	1	1	3	FX2134-I50	FX2134-I50	FX2134-I50
TD	GRIDSS	CHROMOSOME_IV:17435463-17439143	17435463	17439143	3679		G	1	null	null	51		FALSE	TRUE	1	1	1	3	FX2134-I50	FX2134-I50	FX2134-I50
TDINS	GRIDSS	CHROMOSOME_IV:1197799-1201450	1197799	1201450	3650	ATTTTTTTTTTTTAAAATTTTTTTTTT		0	TRUE	ttttttaaaa	65		FALSE	TRUE	1	1	1	3	FX2134-D50	FX2134-D50	FX2134-D50
TD	GRIDSS	CHROMOSOME_II:10666598-10670213	10666598	10670213	3614		TTT	3	null	null	49		FALSE	TRUE	1	1	1	3	FX2134-D50	FX2134-D50	FX2134-D50
DELINS	GRIDSS	CHROMOSOME_V:5845205-5845722	5845205	5845722	516	A		0	null	null	62		FALSE	TRUE	1	1	1	3	NL4716_50gen	NL4716_50gen	NL4716_50gen
DEL	GRIDSS	CHROMOSOME_III:1343259-1378039	1343259	1378039	34779			0	null	null	62		FALSE	TRUE	1	1	0	2	XF1582-E50	XF1582-E50
TD	GRIDSS	CHROMOSOME_V:8991877-8996438	8991877	8996438	4560			0	null	null	61		FALSE	TRUE	1	1	0	2	NL4716_50gen	NL4716_50gen
TD	GRIDSS	CHROMOSOME_V:11411629-11415234	11411629	11415234	3604		T	1	null	null	30		FALSE	TRUE	1	1	1	3	FX2134-I50	FX2134-I50	FX2134-I50
TD	GRIDSS	CHROMOSOME_X:4254032-4257339	4254032	4257339	3306			0	null	null	79		FALSE	TRUE	1	1	1	3	FX2134-G50	FX2134-G50	FX2134-G50
TD	GRIDSS	CHROMOSOME_V:6419712-6422952	6419712	6422952	3239		ACG	3	null	null	64		FALSE	TRUE	1	1	1	3	FX2134-I50	FX2134-I50	FX2134-I50
DEL	GRIDSS	CHROMOSOME_IV:4473963-4474930	4473963	4474930	966			0	null	null	59		FALSE	TRUE	1	1	0	2	NL4722_50gen	NL4722_50gen
TD	Pindel	CHROMOSOME_II:15275499-15278412	15275499	15278412	2913			0	null	null	0		FALSE	TRUE	0	0	1	1			FX2134-G50
TDINS	GRIDSS	CHROMOSOME_II:9158923-9161767	9158923	9161767	2843	CTTATCTTTAGACTA		0	TRUE	tttagacta	77		FALSE	TRUE	1	1	1	3	XF1700-50I	XF1700-50I	XF1700-50I
TDINS	Pindel	CHROMOSOME_IV:7031009-7033769	7031009	7033769	2760	GGTATTCGCGTCTTAGTATTCGCATCTTGCTTATTGTATTCGCATCTTGCTT		0	TRUE	tagtattcgc	0		FALSE	TRUE	0	0	1	1			FX2134-G50
INV	GRIDSS	CHROMOSOME_IV:17464679-17464865	17464679	17464865	185			0	null	null	52		FALSE	TRUE	1	1	1	3	FX2134-D50	FX2134-D50	FX2134-D50
INV	GRIDSS	CHROMOSOME_IV:1200256-1830826	1200256	1830826	630569	CTATATTCACTGCC		0	null	null	51		FALSE	TRUE	1	1	0	2	FX2134-D50	FX2134-D50
TDINS	GRIDSS	CHROMOSOME_IV:1346908-1349648	1346908	1349648	2739	CCTAGACTCTAGACCAGACC		0	TRUE	tctagaccaga	23		FALSE	TRUE	1	1	0	2	XF1700-50H	XF1700-50H
TD	GRIDSS	CHROMOSOME_X:16509152-16511874	16509152	16511874	2721			0	null	null	31		FALSE	TRUE	1	1	1	3	XF1700-50E	XF1700-50E	XF1700-50E
TDINS	GRIDSS	CHROMOSOME_I:5874133-5876314	5874133	5876314	2180	AAAGATGACT		0	TRUE	aaagatgact	85		FALSE	TRUE	1	1	1	3	FX2134-G50	FX2134-G50	FX2134-G50
DEL	GRIDSS	CHROMOSOME_III:1701090-1790293	1701090	1790293	89202		at	2	null	null	34		FALSE	TRUE	1	0	1	2	XF1116_3_40		XF1116_3_40
DEL	GRIDSS	CHROMOSOME_V:18246655-18247084	18246655	18247084	428		c	1	null	null	50		FALSE	TRUE	1	1	0	2	NL4722_50gen	NL4722_50gen
DEL	GRIDSS	CHROMOSOME_IV:1751393-1830479	1751393	1830479	79085		ac	2	null	null	38		FALSE	TRUE	1	1	1	3	XF1116_11_42	XF1116_11_42	XF1116_11_42
TDINS	GRIDSS	CHROMOSOME_I:2392845-2394994	2392845	2394994	2148	CACTGTTTTCACTGTTTTGAGCTTTCACTGTTTTCACTGTTTTTCACTGTTTCACTGCTTTCACTGTTTTG		0	TRUE	tttcactgtt	15		FALSE	TRUE	1	1	0	2	FX2134-G50	FX2134-G50
TD	GRIDSS	CHROMOSOME_X:1499372-1501286	1499372	1501286	1913		A	1	null	null	46		FALSE	TRUE	1	1	1	3	FX2134-D50	FX2134-D50	FX2134-D50
TRANS	GRIDSS	CHROMOSOME_IV:15937096|CHROMOSOME_X:17709075	15937096	17709075	-1	CAGCAATTCAGAACGACTTCTATAGCTGTCTATAGGT		0	null	null	48		FALSE	TRUE	1	1	0	2	FX2134-D50	FX2134-D50
DEL	GRIDSS	CHROMOSOME_IV:16179896-16224724	16179896	16224724	44827		a	1	null	null	32		FALSE	TRUE	1	1	1	3	XF1116_7_40	XF1116_7_40	XF1116_7_40
TDINS	GRIDSS	CHROMOSOME_I:1374798-1376503	1374798	1376503	1704	ATGATACATATGCTGC		0	TRUE	acatatgctgc	47		FALSE	TRUE	1	1	0	2	XF1700-50I	XF1700-50I
TD	GRIDSS	CHROMOSOME_I:1762985-1764650	1762985	1764650	1664		ATTT	4	null	null	44		FALSE	TRUE	1	1	1	3	FX2134-I50	FX2134-I50	FX2134-I50
DEL	GRIDSS	CHROMOSOME_X:15260387-15260440	15260387	15260440	52		tg	2	null	null	46		FALSE	TRUE	1	1	1	3	FX2134-I50	FX2134-I50	FX2134-I50
TDINS	GRIDSS	CHROMOSOME_IV:3239518-3241173	3239518	3241173	1654	GAAATTTAAGGCTATTTAAAAAAA		0	FALSE	tttaaaa	39		FALSE	FALSE	1	0	0	1	XF1700-50I
TDINS	GRIDSS	CHROMOSOME_II:929632-931259	929632	931259	1626	CAAACCAGTACATTTTCTTTTTTTTT		0	FALSE	aaaaaaa	52		FALSE	TRUE	1	0	1	2	FX2134-D50		FX2134-D50
TDINS	GRIDSS	CHROMOSOME_X:15278420-15280026	15278420	15280026	1605	C		0	null	null	35		FALSE	TRUE	1	1	1	3	XF1700-50E	XF1700-50E	XF1700-50E
DEL	GRIDSS	CHROMOSOME_III:8528356-8563426	8528356	8563426	35069		t	1	null	null	50		FALSE	TRUE	1	1	1	3	XF1116_7_40	XF1116_7_40	XF1116_7_40
DEL	GRIDSS	CHROMOSOME_X:14432234-14466894	14432234	14466894	34659		a	1	null	null	50		FALSE	TRUE	1	1	1	3	XF1116_3_40	XF1116_3_40	XF1116_3_40
TDINS	GRIDSS	CHROMOSOME_II:2259942-2261546	2259942	2261546	1603	CAAGGGATACAAGGTACAAGGGATACAAGGTG		0	TRUE	tacaagggat	53		FALSE	TRUE	1	1	1	3	FX2134-D50	FX2134-D50	FX2134-D50
TDINS	GRIDSS	CHROMOSOME_X:16014232-16015785	16014232	16015785	1552	AGTTTTTCCGTAAAAAAAAAAAAAAA		0	FALSE	aaaaaaaa	49		FALSE	TRUE	1	1	0	2	FX2134-I50	FX2134-I50
DEL	GRIDSS	CHROMOSOME_II:4983416-4983732	4983416	4983732	315			0	null	null	45		FALSE	FALSE	1	0	0	1	NL4716_50gen
TDINS	GRIDSS	CHROMOSOME_I:3291474-3293024	3291474	3293024	1549	AAAAACGATTCCATTTCAGGGATCGTT		0	FALSE	acgatt	58		FALSE	TRUE	1	1	0	2	FX2134-I50	FX2134-I50
DEL	GRIDSS	CHROMOSOME_II:532664-532713	532664	532713	48		c	1	null	null	43		FALSE	FALSE	1	0	0	1	NL4722_50gen
TDINS	GRIDSS	CHROMOSOME_II:9309845-9311363	9309845	9311363	1517	CATCAAAAATCAGAAATCAAGAAATCAAAAA		0	TRUE	tcagaaatcaa	59		FALSE	TRUE	1	0	1	2	FX2134-D50		FX2134-D50
DEL	GRIDSS	CHROMOSOME_II:8534745-8534884	8534745	8534884	138		t	1	null	null	43		FALSE	TRUE	1	1	1	3	NL4716_50gen	NL4716_50gen	NL4716_50gen
DEL	GRIDSS	CHROMOSOME_II:3646648-3668462	3646648	3668462	21813			0	null	null	46		FALSE	TRUE	1	1	1	3	XF1116_11_42	XF1116_11_42	XF1116_11_42
DEL	GRIDSS	CHROMOSOME_I:14087959-14088541	14087959	14088541	581			0	null	null	42		FALSE	TRUE	1	1	1	3	NL4716_50gen	NL4716_50gen	NL4716_50gen
DEL	GRIDSS	CHROMOSOME_II:3244691-3244835	3244691	3244835	143			0	null	null	42		FALSE	TRUE	1	1	0	2	NL4722_50gen	NL4722_50gen
DEL	GRIDSS	CHROMOSOME_V:20122373-20122838	20122373	20122838	464			0	null	null	41		FALSE	TRUE	1	1	1	3	NL4716_50gen	NL4716_50gen	NL4716_50gen
DEL	GRIDSS	CHROMOSOME_X:3903044-3903184	3903044	3903184	139		t	1	null	null	41		FALSE	TRUE	1	1	0	2	NL4722_50gen	NL4722_50gen
TDINS	GRIDSS	CHROMOSOME_II:13398877-13400363	13398877	13400363	1485	AGAATGAAAAAAGAA		0	TRUE	agaatgaaaaaa	39		FALSE	TRUE	1	1	0	2	FX2134-G50	FX2134-G50
TD	GRIDSS	CHROMOSOME_II:4446180-4451572	4446180	4451572	5391		TG	2	null	null	40		FALSE	TRUE	1	1	0	2	NL4722_50gen	NL4722_50gen
DEL	GRIDSS	CHROMOSOME_X:14236290-14236436	14236290	14236436	145			0	null	null	40		FALSE	TRUE	1	1	1	3	XF1700-50I	XF1700-50I	XF1700-50I
TD	GRIDSS	CHROMOSOME_IV:17461492-17462942	17461492	17462942	1449			0	null	null	96		FALSE	TRUE	1	1	1	3	FX2134-D50	FX2134-D50	FX2134-D50
TDINS	GRIDSS	CHROMOSOME_II:12287110-12288442	12287110	12288442	1331	AAAAAA		0	FALSE	aaaaaa	69		FALSE	TRUE	1	1	1	3	XF1700-50H	XF1700-50H	XF1700-50H
TD	GRIDSS	CHROMOSOME_X:9276780-9278097	9276780	9278097	1316			0	null	null	57		FALSE	TRUE	1	1	1	3	XF1700-50H	XF1700-50H	XF1700-50H
DEL	GRIDSS	CHROMOSOME_I:33233-33566	33233	33566	332		g	1	null	null	39		FALSE	TRUE	1	1	0	2	NL4716_50gen	NL4716_50gen
TRANS	GRIDSS	CHROMOSOME_X:2042687|CHROMOSOME_II:4447366	2042687	4447366	-1		C|A	3	null	null	39		FALSE	TRUE	1	1	0	2	NL4722_50gen	NL4722_50gen
TDINS	GRIDSS	CHROMOSOME_V:5987325-5988620	5987325	5988620	1294	GTCTGTAACAAGGCGAATG		0	TRUE	caaggcgaatg	41		FALSE	TRUE	1	1	1	3	XF1700-50H	XF1700-50H	XF1700-50H
DEL	GRIDSS	CHROMOSOME_II:10368541-10381920	10368541	10381920	13378		cc	2	null	null	46		FALSE	TRUE	1	1	1	3	XF1116_11_42	XF1116_11_42	XF1116_11_42
DEL	GRIDSS	CHROMOSOME_I:945007-945019	945007	945019	11		tactgta	7	null	null	17		FALSE	TRUE	1	0	1	2	FX2134-D50		FX2134-D50
TD	GRIDSS	CHROMOSOME_X:6274230-6275480	6274230	6275480	1249		GA	2	null	null	70		FALSE	TRUE	1	1	1	3	FX2134-G50	FX2134-G50	FX2134-G50
TDINS	GRIDSS	CHROMOSOME_I:3506913-3507830	3506913	3507830	916	CTTTCGCAGAA		0	TRUE	ttcgcagaa	37		FALSE	TRUE	1	1	1	3	FX2134-G50	FX2134-G50	FX2134-G50
INV	GRIDSS	CHROMOSOME_I:901237-1045571	901237	1045571	144333	TTTGCTAAAAAAATTAGAGCTTTTTTTTAAAAAATTAGAGCTTAAAATTAGAGC		0	null	null	33		FALSE	FALSE	1	0	0	1	XF1700-50E
SINS	GRIDSS	CHROMOSOME_I:9101161-9101162	9101161	9101162	61	GATTGGAAATCAATCAATTCTGACGATACTGCTGCTGCGGGTATTGTGGAGGATTGTGGAG	GATTGGAAATCAATCAATTCTGACGATACTGCTGCTGCGGGTATTGTGGAGGAT	54	TRUE	gattggaaatcaatcaattctgacgatactgctgctgcggg	32		FALSE	TRUE	1	1	0	2	XF1700-50I	XF1700-50I
DEL	GRIDSS	CHROMOSOME_X:15025454-15026446	15025454	15026446	991			0	null	null	34		FALSE	TRUE	1	1	0	2	NL4716_50gen	NL4716_50gen
DEL	GRIDSS	CHROMOSOME_IV:2657145-2657234	2657145	2657234	88		g	1	null	null	34		FALSE	TRUE	1	1	1	3	NL4722_50gen	NL4722_50gen	XF1547-2-1
DEL	GRIDSS	CHROMOSOME_V:6022863-6025333	6022863	6025333	2469			0	null	null	33		FALSE	TRUE	1	1	1	3	NL4721_50gen	NL4721_50gen	NL4721_50gen
SINS	GRIDSS	CHROMOSOME_II:1996565-1996566	1996565	1996566	32	ACCTCAGAAAATGTTCTCAGAAAATGTCTTGC		0	TRUE	ttctcagaaaatgtcttgc	25		FALSE	TRUE	1	0	1	2	FX2134-G50		FX2134-G50
DEL	GRIDSS	CHROMOSOME_V:19654639-19662617	19654639	19662617	7977		ga	2	null	null	24		FALSE	TRUE	1	1	0	2	XF1116_11_42	XF1116_11_42
TD	GRIDSS	CHROMOSOME_IV:4174091-4174946	4174091	4174946	854		T	1	null	null	60		FALSE	TRUE	1	1	1	3	XF1700-50I	XF1700-50I	XF1700-50I
TD	GRIDSS	CHROMOSOME_II:14576261-14577093	14576261	14577093	831		C	1	null	null	49		FALSE	TRUE	1	1	1	3	XF1700-50E	XF1700-50E	XF1700-50E
DEL	GRIDSS	CHROMOSOME_I:11797989-11798303	11797989	11798303	313		g	1	null	null	31		FALSE	TRUE	1	1	1	3	NL4716_50gen	NL4716_50gen	NL4716_50gen
TD	GRIDSS	CHROMOSOME_I:1738821-1739604	1738821	1739604	782		GTTT	4	null	null	53		FALSE	TRUE	1	1	1	3	FX2134-G50	FX2134-G50	FX2134-G50
DEL	GRIDSS	CHROMOSOME_III:12215444-12215481	12215444	12215481	36		aaaaaaagttttttttt	17	null	null	25		FALSE	TRUE	1	0	1	2	FX2134-G50		FX2134-G50
DEL	GRIDSS	CHROMOSOME_III:13183880-13184144	13183880	13184144	263		t	1	null	null	31		FALSE	TRUE	1	1	1	3	NL4722_50gen	NL4722_50gen	NL4722_50gen
TD	GRIDSS	CHROMOSOME_IV:10642235-10642990	10642235	10642990	754		G	1	null	null	73		FALSE	TRUE	1	1	1	3	FX2134-G50	FX2134-G50	FX2134-G50
TDINS	GRIDSS	CHROMOSOME_IV:2199480-2200224	2199480	2200224	743	TCTA		0	null	null	50		FALSE	TRUE	1	1	1	3	FX2134-G50	FX2134-G50	FX2134-G50
DELINS	GRIDSS	CHROMOSOME_X:3825230-3825426	3825230	3825426	195	AT		0	null	null	30		FALSE	TRUE	1	1	1	3	NL4716_50gen	NL4716_50gen	NL4716_50gen
TDINS	GRIDSS	CHROMOSOME_IV:787937-788596	787937	788596	658	AAATTTGATAAATTTGATAATTATGTTTGATAATTATGTTTATTAAATTTGATAATTATGATAAATAAATA		0	FALSE	aaataaata	36		FALSE	TRUE	1	0	1	2	FX2134-D50		FX2134-D50
TD	GRIDSS	CHROMOSOME_II:10727293-10727750	10727293	10727750	456		GA	2	null	null	40		FALSE	TRUE	1	1	1	3	FX2134-I50	FX2134-I50	FX2134-I50
TD	Pindel	CHROMOSOME_V:11358208-11358580	11358208	11358580	372			0	null	null	0		FALSE	TRUE	0	0	1	1			FX2134-I50
DEL	GRIDSS	CHROMOSOME_V:19074354-19074433	19074354	19074433	78		t	1	null	null	29		FALSE	TRUE	1	1	0	2	NL4722_50gen	NL4722_50gen
TD	GRIDSS	CHROMOSOME_V:17709547-17709907	17709547	17709907	359		T	1	null	null	23		FALSE	TRUE	1	1	1	3	FX2134-I50	FX2134-I50	FX2134-I50
DELINS	GRIDSS	CHROMOSOME_I:10370635-10370753	10370635	10370753	117	CTTTTTCTTT		0	TRUE	aaagaaaa	28		FALSE	TRUE	1	0	1	2	NL4716_50gen		NL4716_50gen
DEL	GRIDSS	CHROMOSOME_III:2185474-2185493	2185474	2185493	18		aattttggc	9	null	null	21		FALSE	TRUE	1	0	1	2	XF1700-50I		XF1700-50I
INV	GRIDSS	CHROMOSOME_I:822543-822749	822543	822749	205			0	null	null	28		FALSE	FALSE	1	0	0	1	NL4721_50gen
DEL	GRIDSS	CHROMOSOME_II:14319408-14319430	14319408	14319430	21		aggaggaggaggaggaggagg	21	null	null	21		FALSE	FALSE	1	0	0	1	XF1582-B50
DEL	GRIDSS	CHROMOSOME_X:16256718-16256730	16256718	16256730	11		tacat	5	null	null	22		FALSE	TRUE	1	0	1	2	N2_2_60		N2_2_60
DELINS	GRIDSS	CHROMOSOME_X:2433964-2434070	2433964	2434070	105	TCGACAATGTAAATGTGCCGTCGACAATGT		0	TRUE	tcgacaatgtaaatg	20		FALSE	TRUE	1	1	1	3	XF1700-50E	XF1700-50E	XF1700-50E
DEL	GRIDSS	CHROMOSOME_I:1893203-1893216	1893203	1893216	12		tgcctacct	9	null	null	19		FALSE	TRUE	1	0	1	2	XF1582-G50		XF1582-G50
DELINS	GRIDSS	CHROMOSOME_X:16966827-16966946	16966827	16966946	118	AAAAA		0	FALSE	aaaa	27		FALSE	TRUE	1	1	0	2	NL4716_50gen	NL4716_50gen
TDINS	GRIDSS	CHROMOSOME_III:11350896-11351222	11350896	11351222	325	GCATGTGTTCACATTGCAGACATGTGTTCACATTGCAGACTG		0	TRUE	acatgtgttcac	13		FALSE	TRUE	1	0	1	2	FX2134-D50		FX2134-D50
DEL	GRIDSS	CHROMOSOME_I:4324243-4328130	4324243	4328130	3886		gtg	3	null	null	42		FALSE	TRUE	1	1	1	3	XF1116_11_42	XF1116_11_42	XF1116_11_42
DEL	GRIDSS	CHROMOSOME_I:11438834-11438848	11438834	11438848	13		ccccc	5	null	null	26		FALSE	FALSE	1	0	0	1	NL4716_50gen
DEL	GRIDSS	CHROMOSOME_X:3102855-3103011	3102855	3103011	155			0	null	null	26		FALSE	FALSE	1	0	0	1	NL4722_50gen
DELINS	GRIDSS	CHROMOSOME_I:14325564-14325660	14325564	14325660	95	ATT		0	null	null	26		FALSE	TRUE	1	1	0	2	NL4722_50gen	NL4722_50gen
DEL	GRIDSS	CHROMOSOME_III:3967730-3967809	3967730	3967809	78			0	null	null	26		FALSE	TRUE	1	1	0	2	NL4716_50gen	NL4716_50gen
DELINS	GRIDSS	CHROMOSOME_V:10401554-10401621	10401554	10401621	66	TGGATTTATTAATTTG		0	TRUE	tggatttattaatttg	26		FALSE	TRUE	1	1	0	2	NL4716_50gen	NL4716_50gen
TRANS	GRIDSS	CHROMOSOME_X:2041639|CHROMOSOME_II:4447308	2041639	4447308	-1		CA	2	null	null	26		FALSE	TRUE	1	1	0	2	NL4722_50gen	NL4722_50gen
DELINS	GRIDSS	CHROMOSOME_I:8263746-8263748	8263746	8263748	1	GGGGTCAACAGAGTAGAGGGTTTGTGGTCAACAGAGTAGAGGGTTTTGGTCAACAGAGTAGAGGGTTTGGGGTCAAC		0	TRUE	ggggtcaacaga	14		FALSE	TRUE	1	1	1	3	XF1700-50H	XF1700-50H	XF1700-50H
TDINS	GRIDSS	CHROMOSOME_X:15473394-15473588	15473394	15473588	193	CGTGTAACATGCAAGAAAATTAGAGAAAAAATTAAAAAT		0	FALSE	cgtgta	27		FALSE	TRUE	1	1	1	3	FX2134-I50	FX2134-I50	FX2134-I50
DEL	GRIDSS	CHROMOSOME_IV:16646656-16646793	16646656	16646793	136			0	null	null	25		FALSE	TRUE	1	1	1	3	NL4716_50gen	NL4716_50gen	XF1606-E50
TRANS	GRIDSS	CHROMOSOME_III:5834484|CHROMOSOME_I:13297075	5834484	13297075	-1		GAAAATTTGA|AAAATTTGAA	21	null	null	6		FALSE	TRUE	1	1	0	2	XF1700-50E	XF1700-50E
DEL	GRIDSS	CHROMOSOME_IV:3628997-3629095	3628997	3629095	97		gga	3	null	null	25		FALSE	TRUE	1	0	1	2	NL4722_50gen		NL4722_50gen
TRANS	GRIDSS	CHROMOSOME_III:4108407|CHROMOSOME_V:11771806	4108407	11771806	-1		C	1	null	null	5		FALSE	TRUE	1	1	0	2	XF1700-50E	XF1700-50E
DEL	GRIDSS	CHROMOSOME_X:14025410-14025551	14025410	14025551	140		c	1	null	null	25		FALSE	TRUE	1	1	1	3	NL4716_50gen	NL4716_50gen	NL4716_50gen
DELINS	GRIDSS	CHROMOSOME_X:12140091-12140304	12140091	12140304	212	T		0	null	null	25		FALSE	TRUE	1	1	1	3	NL4716_50gen	NL4716_50gen	NL4716_50gen
DEL	GRIDSS	CHROMOSOME_I:11657964-11658054	11657964	11658054	89		tc	2	null	null	24		FALSE	TRUE	1	1	1	3	NL4716_50gen	NL4716_50gen	NL4716_50gen
DELINS	GRIDSS	CHROMOSOME_V:8996772-8996895	8996772	8996895	122	A		0	null	null	24		FALSE	TRUE	1	1	1	3	NL4716_50gen	NL4716_50gen	NL4716_50gen
DEL	GRIDSS	CHROMOSOME_I:15033969-15033984	15033969	15033984	14		ttt	3	null	null	24		FALSE	TRUE	1	0	1	2	NL4722_50gen		NL4722_50gen
DEL	GRIDSS	CHROMOSOME_I:3646257-3646684	3646257	3646684	426		at	2	null	null	24		FALSE	TRUE	1	1	0	2	NL4722_50gen	NL4722_50gen
TD	GRIDSS	CHROMOSOME_I:4323059-4326747	4323059	4326747	3687		C	1	null	null	48		FALSE	TRUE	1	1	1	3	XF1116_11_42	XF1116_11_42	XF1116_11_42
DEL	GRIDSS	CHROMOSOME_IV:7304361-7304810	7304361	7304810	448		ca	2	null	null	24		FALSE	TRUE	1	0	1	2	NL4722_50gen		NL4722_50gen
DEL	GRIDSS	CHROMOSOME_I:4719616-4719706	4719616	4719706	89		tg	2	null	null	24		FALSE	TRUE	1	1	0	2	NL4716_50gen	NL4716_50gen
INV	Pindel	CHROMOSOME_IV:13657204-13857728	13657204	13857728	200524			0	null	null	0		FALSE	TRUE	0	0	1	1			XF1700-50E
TDINS	GRIDSS	CHROMOSOME_IV:8754624-8754792	8754624	8754792	167	TTTCTTTGTCATCACTGTTTCTTTGTCACACTTGGCAGTTTCTTTGTCACACTTGGCAGTTTCTTTGTCACACT		0	TRUE	tggcagtttct	11		FALSE	TRUE	1	0	1	2	XF1700-50E		XF1700-50E
DEL	GRIDSS	CHROMOSOME_X:3094446-3094566	3094446	3094566	119		g	1	null	null	23		FALSE	TRUE	1	1	1	3	NL4722_50gen	NL4722_50gen	NL4722_50gen
TD	GRIDSS	CHROMOSOME_I:6327273-6327362	6327273	6327362	88			0	null	null	28		FALSE	TRUE	1	1	0	2	FX2134-D50	FX2134-D50
TDINS	GRIDSS	CHROMOSOME_I:9101162-9101215	9101162	9101215	52	TGTGGAG		0	TRUE	tgtggag	45		FALSE	TRUE	1	1	0	2	XF1700-50I	XF1700-50I
DEL	GRIDSS	CHROMOSOME_V:20756378-20756504	20756378	20756504	125		a	1	null	null	22		FALSE	TRUE	1	0	1	2	NL4722_50gen		NL4722_50gen
TDINS	GRIDSS	CHROMOSOME_X:3301968-3301997	3301968	3301997	28	ATGTTTGTCAATT		0	TRUE	gtttgtcaatt	28		FALSE	TRUE	1	1	0	2	XF1700-50I	XF1700-50I
DEL	GRIDSS	CHROMOSOME_II:9578758-9578916	9578758	9578916	157			0	null	null	22		FALSE	FALSE	1	0	0	1	NL4722_50gen
DELINS	GRIDSS	CHROMOSOME_X:16981043-16981483	16981043	16981483	439	C		0	null	null	22		FALSE	TRUE	1	1	1	3	NL4721_50gen	NL4721_50gen	NL4721_50gen
DEL	GRIDSS	CHROMOSOME_I:3623818-3623923	3623818	3623923	104		g	1	null	null	22		FALSE	TRUE	1	1	1	3	NL4716_50gen	NL4716_50gen	NL4716_50gen
DELINS	Pindel	CHROMOSOME_X:3301998-3302031	3301998	3302031	33	ATTTTTGTAAATTGTTTGTCAATTGCTAGCTGCAGTGCTTTAAAAAAAAAACGTTTGTCAATTGCTAGCTGCAGTG		0	TRUE	gtttgtcaattgctagctgcagtgctt	0		FALSE	TRUE	0	0	1	1			XF1700-50I
DEL	GRIDSS	CHROMOSOME_IV:3628963-3629095	3628963	3629095	131		gggggattt	9	null	null	22		FALSE	TRUE	1	1	0	2	NL4716_50gen	NL4716_50gen
DEL	GRIDSS	CHROMOSOME_X:2302001-2302117	2302001	2302117	115		a	1	null	null	21		FALSE	TRUE	1	1	1	3	NL4722_50gen	NL4722_50gen	NL4722_50gen
DEL	GRIDSS	CHROMOSOME_IV:3291814-3292338	3291814	3292338	523			0	null	null	21		FALSE	TRUE	1	0	1	2	NL4721_50gen		NL4721_50gen
DEL	Pindel	CHROMOSOME_V:19952540-19952560	19952540	19952560	20		tttgggcgctgctaa	15	null	null	0		FALSE	TRUE	0	0	1	1			XF1582-B50
DEL	GRIDSS	CHROMOSOME_III:11207113-11207327	11207113	11207327	213		cg	2	null	null	21		FALSE	TRUE	1	1	0	2	NL4722_50gen	NL4722_50gen
DEL	GRIDSS	CHROMOSOME_IV:13044734-13044751	13044734	13044751	16			0	null	null	21		FALSE	TRUE	1	0	1	2	NL4721_50gen		NL4721_50gen
DEL	Pindel	CHROMOSOME_I:13805576-13805585	13805576	13805585	9		atcgatttt	9	null	null	0		FALSE	TRUE	0	0	1	1			XF1582-B50
DEL	GRIDSS	CHROMOSOME_I:814879-822541	814879	822541	7661			0	null	null	20		FALSE	TRUE	1	1	0	2	NL4721_50gen	NL4721_50gen
DELINS	GRIDSS	CHROMOSOME_X:17231160-17231344	17231160	17231344	183	T		0	null	null	20		FALSE	TRUE	1	1	1	3	NL4716_50gen	NL4716_50gen	XF1606-G50
DEL	GRIDSS	CHROMOSOME_X:13775635-13775800	13775635	13775800	164			0	null	null	20		FALSE	TRUE	1	0	1	2	NL4722_50gen		XF1632-A50
DELINS	Pindel	CHROMOSOME_II:10204309-10204317	10204309	10204317	8	GCAAAAAA		0	FALSE	tttttg	0		FALSE	TRUE	0	0	1	1			FX2134-D50
DELINS	GRIDSS	CHROMOSOME_X:2333421-2333621	2333421	2333621	199	TTTCTTTGTT		0	FALSE	tttcttt	20		FALSE	TRUE	1	1	1	3	NL4716_50gen	NL4716_50gen	NL4716_50gen
DEL	GRIDSS	CHROMOSOME_IV:4243108-4243197	4243108	4243197	88			0	null	null	20		FALSE	FALSE	1	0	0	1	NL4716_50gen
DEL	GRIDSS	CHROMOSOME_V:4498857-4498970	4498857	4498970	112		t	1	null	null	19		FALSE	TRUE	1	1	1	3	NL4716_50gen	NL4716_50gen	NL4716_50gen
DELINS	GRIDSS	CHROMOSOME_I:11782140-11782378	11782140	11782378	237	C		0	null	null	19		FALSE	TRUE	1	1	1	3	NL4716_50gen	NL4716_50gen	NL4716_50gen
DEL	GRIDSS	CHROMOSOME_X:8250982-8251159	8250982	8251159	176		aattt	5	null	null	19		FALSE	TRUE	1	1	1	3	NL4722_50gen	NL4722_50gen	NL4722_50gen
INV	GRIDSS	CHROMOSOME_IV:4474873-4475270	4474873	4475270	396			0	null	null	19		FALSE	FALSE	1	0	0	1	NL4722_50gen
DELINS	Pindel	CHROMOSOME_III:13013898-13013906	13013898	13013906	8	TAAGTTTT		0	TRUE	aaaactt	0		FALSE	TRUE	0	0	1	1			XF1700-50H
DEL	GRIDSS	CHROMOSOME_IV:8573861-8579455	8573861	8579455	5593		t	1	null	null	18		FALSE	FALSE	1	0	0	1	N2_3_60
DEL	GRIDSS	CHROMOSOME_X:11979947-11979968	11979947	11979968	20		atacgatacgatatagctaa	20	null	null	18		FALSE	TRUE	1	0	1	2	NL4722_50gen		NL4722_50gen
DEL	GRIDSS	CHROMOSOME_III:10292010-10292096	10292010	10292096	85			0	null	null	18		FALSE	TRUE	1	1	1	3	NL4721_50gen	NL4721_50gen	NL4721_50gen
DELINS	GRIDSS	CHROMOSOME_X:6756207-6756278	6756207	6756278	70	ATGC		0	null	null	18		FALSE	TRUE	1	1	0	2	NL4722_50gen	NL4722_50gen
SINS	Pindel	CHROMOSOME_X:10111509-10111509	10111509	10111509	5	GTCAG		0	FALSE	gtcag	0		FALSE	TRUE	0	0	1	1			FX2134-I50
DEL	GRIDSS	CHROMOSOME_X:17231166-17231177	17231166	17231177	10		cccccccccc	10	null	null	17		FALSE	TRUE	1	0	1	2	NL4722_50gen		NL4722_50gen
DELINS	GRIDSS	CHROMOSOME_II:1325633-1325772	1325633	1325772	138	T		0	null	null	17		FALSE	TRUE	1	1	0	2	NL4722_50gen	NL4722_50gen
DELINS	GRIDSS	CHROMOSOME_IV:12048787-12048885	12048787	12048885	97	GGG		0	null	null	17		FALSE	TRUE	1	1	1	3	NL4716_50gen	NL4716_50gen	XF1606-F49
DELINS	GRIDSS	CHROMOSOME_III:8292483-8292559	8292483	8292559	75	T		0	null	null	17		FALSE	TRUE	1	1	0	2	NL4721_50gen	NL4721_50gen
DEL	GRIDSS	CHROMOSOME_V:19666760-19666839	19666760	19666839	78		a	1	null	null	16		FALSE	TRUE	1	1	1	3	NL4722_50gen	NL4722_50gen	XF1606-F49
DELINS	GRIDSS	CHROMOSOME_X:5140382-5140488	5140382	5140488	105	TA		0	null	null	16		FALSE	TRUE	1	0	1	2	NL4722_50gen		NL4722_50gen
DEL	GRIDSS	CHROMOSOME_I:11271606-11271680	11271606	11271680	73		ccc	3	null	null	15		FALSE	TRUE	1	1	1	3	NL4722_50gen	NL4722_50gen	NL4722_50gen
DEL	GRIDSS	CHROMOSOME_X:9647138-9647296	9647138	9647296	157		gg	2	null	null	15		FALSE	TRUE	1	1	1	3	NL4722_50gen	NL4722_50gen	NL4722_50gen
DEL	GRIDSS	CHROMOSOME_IV:145491-145621	145491	145621	129		c	1	null	null	15		FALSE	TRUE	1	1	1	3	NL4722_50gen	NL4722_50gen	NL4722_50gen
DEL	GRIDSS	CHROMOSOME_IV:17154675-17154808	17154675	17154808	132		g	1	null	null	15		FALSE	TRUE	1	1	0	2	NL4721_50gen	NL4721_50gen
DEL	Pindel	CHROMOSOME_X:9867635-9867639	9867635	9867639	4		tt	2	null	null	0		FALSE	TRUE	0	0	1	1			XF1700-50H
DELINS	GRIDSS	CHROMOSOME_III:7564996-7565126	7564996	7565126	129	AAG		0	null	null	14		FALSE	TRUE	1	1	1	3	NL4721_50gen	NL4721_50gen	NL4721_50gen
DEL	GRIDSS	CHROMOSOME_I:817784-817917	817784	817917	132		t	1	null	null	14		FALSE	TRUE	1	1	1	3	NL4722_50gen	NL4722_50gen	NL4722_50gen
INV	GRIDSS	CHROMOSOME_IV:14423127-14424858	14423127	14424858	1730		AACTTACA	8	null	null	14		FALSE	TRUE	1	1	0	2	NL4721_50gen	NL4721_50gen
DELINS	GRIDSS	CHROMOSOME_I:533075-533766	533075	533766	690	A		0	null	null	14		FALSE	TRUE	1	1	0	2	NL4721_50gen	NL4721_50gen
DELINS	GRIDSS	CHROMOSOME_I:15066031-15066074	15066031	15066074	42	TGCGGGATGAACCGAACGCCGGGTTAAGGCGCCCGATGCCGA		0	FALSE	gggatg	14		FALSE	FALSE	1	0	0	1	XF1116_7_40
DEL	Pindel	CHROMOSOME_V:18109080-18109083	18109080	18109083	3		tg	2	null	null	0		FALSE	TRUE	0	0	1	1			FX2134-I50
DELINS	GRIDSS	CHROMOSOME_II:2971612-2971745	2971612	2971745	132	CTCTCTCTCTCTCTCTCTCTCTCTCTCTCTCTCTCTCTCTCTCTCTCTCTCTCTCTCTCTCTCTCTCTCTCTCTCTCTCTCTCTCTCTCTCTCTCTCTCTCTCTCTCTCTCTCTCTCTCTCTCTCTCTCTCT		0	TRUE	tctctctctctctctctctctctctctctctctctctc	13		FALSE	FALSE	1	0	0	1	N2_3_60
INV	GRIDSS	CHROMOSOME_V:1785498-1787678	1785498	1787678	2179		TCAAAAG|CAAAAGT	15	null	null	13		FALSE	TRUE	1	1	0	2	NL4721_50gen	NL4721_50gen
DEL	Pindel	CHROMOSOME_I:7951130-7951133	7951130	7951133	3		a	1	null	null	0		FALSE	TRUE	0	0	1	1			FX2134-I50
DEL	GRIDSS	CHROMOSOME_I:1342666-1342816	1342666	1342816	149		g	1	null	null	13		FALSE	TRUE	1	0	1	2	NL4716_50gen		NL4716_50gen
INV	GRIDSS	CHROMOSOME_V:18477562-18478969	18477562	18478969	1406		CATCGCCCCGGATACTTTGTC|TCCCATG	29	null	null	13		FALSE	TRUE	1	1	0	2	NL4721_50gen	NL4721_50gen
INV	GRIDSS	CHROMOSOME_III:181564-182296	181564	182296	731		ATGGGAATG	9	null	null	13		FALSE	TRUE	1	1	0	2	NL4721_50gen	NL4721_50gen
INV	GRIDSS	CHROMOSOME_V:16737298-16737872	16737298	16737872	573		TTGT|TGTG	9	null	null	13		FALSE	TRUE	1	1	0	2	NL4721_50gen	NL4721_50gen
DEL	GRIDSS	CHROMOSOME_IV:2772000-2772429	2772000	2772429	428			0	null	null	13		FALSE	TRUE	1	1	0	2	NL4721_50gen	NL4721_50gen
DELINS	GRIDSS	CHROMOSOME_V:5261823-5261995	5261823	5261995	171	GTGAAAAA		0	FALSE	ttttt	13		FALSE	TRUE	1	1	0	2	NL4722_50gen	NL4722_50gen
INV	GRIDSS	CHROMOSOME_V:417709-422451	417709	422451	4741		CACGAAATGTG	11	null	null	13		FALSE	FALSE	1	0	0	1	NL4721_50gen
DELINS	Pindel	CHROMOSOME_V:7201745-7201748	7201745	7201748	3	AAAAAAAA		0	FALSE	tttttt	0		FALSE	TRUE	0	0	1	1			FX2134-G50
DEL	GRIDSS	CHROMOSOME_III:1996808-1997116	1996808	1997116	307			0	null	null	12		FALSE	FALSE	1	0	0	1	NL4716_50gen
INV	GRIDSS	CHROMOSOME_IV:3977673-3980168	3977673	3980168	2494		ACTAAC|CTAACC	13	null	null	12		FALSE	TRUE	1	1	0	2	NL4721_50gen	NL4721_50gen
DELINS	GRIDSS	CHROMOSOME_I:12222746-12222904	12222746	12222904	157	AAAAAAAAAAGA		0	FALSE	aaaaaa	12		FALSE	TRUE	1	1	1	3	NL4722_50gen	NL4722_50gen	XF1606-G50
DEL	GRIDSS	CHROMOSOME_V:12242084-12242291	12242084	12242291	206		g	1	null	null	12		FALSE	TRUE	1	1	1	3	NL4721_50gen	NL4721_50gen	NL4721_50gen
INV	GRIDSS	CHROMOSOME_V:18912927-18913891	18912927	18913891	963		TGATT	5	null	null	12		FALSE	TRUE	1	1	0	2	NL4721_50gen	NL4721_50gen
INV	GRIDSS	CHROMOSOME_IV:9295103-9301744	9295103	9301744	6640		ACTTTGCATTC	11	null	null	12		FALSE	FALSE	1	0	0	1	NL4721_50gen
INV	GRIDSS	CHROMOSOME_V:4894753-4896271	4894753	4896271	1517		GTCTG	5	null	null	12		FALSE	FALSE	1	0	0	1	NL4721_50gen
DEL	GRIDSS	CHROMOSOME_V:4809220-4809396	4809220	4809396	175		c	1	null	null	11		FALSE	TRUE	1	1	1	3	NL4721_50gen	NL4721_50gen	NL4721_50gen
DELINS	GRIDSS	CHROMOSOME_I:14009901-14010041	14009901	14010041	139	AT		0	null	null	11		FALSE	TRUE	1	1	1	3	NL4722_50gen	NL4722_50gen	NL4721_50gen
DELINS	GRIDSS	CHROMOSOME_III:11931898-11932015	11931898	11932015	116	GGTAGGTACGGTAGGTATGGTAGGTATAGTAGGCATTATAGGTATTATAGGTATTATAGGCATGGAAGGTATAATAGGTTTTATAGGTATCATAGGTATTATAGGTATTATAGATG		0	TRUE	ggtaggtatggtaggtatagtaggcattataggtattata	11		FALSE	FALSE	1	0	0	1	N2_3_60
DEL	GRIDSS	CHROMOSOME_X:17425453-17425608	17425453	17425608	154		ga	2	null	null	11		FALSE	TRUE	1	1	1	3	NL4721_50gen	NL4721_50gen	NL4721_50gen
INV	GRIDSS	CHROMOSOME_V:16167261-16168014	16167261	16168014	752		TTTCCGG	7	null	null	11		FALSE	TRUE	1	1	0	2	NL4721_50gen	NL4721_50gen
DEL	Pindel	CHROMOSOME_X:10733439-10733441	10733439	10733441	2		t	1	null	null	0		FALSE	TRUE	0	0	1	1			FX2134-G50
INV	GRIDSS	CHROMOSOME_I:732366-767252	732366	767252	34885	AGGGGCTG		0	null	null	10		FALSE	TRUE	1	1	0	2	NL4716_50gen	NL4716_50gen
INV	GRIDSS	CHROMOSOME_I:11696794-11700423	11696794	11700423	3628		GCTCC	5	null	null	10		FALSE	TRUE	1	1	0	2	NL4721_50gen	NL4721_50gen
INV	GRIDSS	CHROMOSOME_V:10278188-10281201	10278188	10281201	3012		TGGA|GGAT	9	null	null	10		FALSE	TRUE	1	1	0	2	NL4721_50gen	NL4721_50gen
INV	GRIDSS	CHROMOSOME_I:6306490-6307239	6306490	6307239	748		AATTT	5	null	null	10		FALSE	FALSE	1	0	0	1	NL4721_50gen
INV	GRIDSS	CHROMOSOME_X:6537328-6537570	6537328	6537570	241		AAAATAAT	8	null	null	10		FALSE	FALSE	1	0	0	1	NL4721_50gen
DEL	GRIDSS	CHROMOSOME_II:4046519-4046572	4046519	4046572	52		tttcaattccgg	12	null	null	10		FALSE	FALSE	1	0	0	1	N2_3_60
INV	GRIDSS	CHROMOSOME_V:3424130-3426762	3424130	3426762	2631		GTTTTGT	7	null	null	9		FALSE	FALSE	1	0	0	1	NL4721_50gen
INV	GRIDSS	CHROMOSOME_I:10779487-10781105	10779487	10781105	1617		TTGTTTT	7	null	null	9		FALSE	TRUE	1	1	0	2	NL4721_50gen	NL4721_50gen
INV	GRIDSS	CHROMOSOME_IV:6966411-6969268	6966411	6969268	2856		GGTA	4	null	null	9		FALSE	FALSE	1	0	0	1	NL4721_50gen
INV	GRIDSS	CHROMOSOME_II:1567354-1568935	1567354	1568935	1580		GAGAGAG	7	null	null	9		FALSE	TRUE	1	1	0	2	NL4721_50gen	NL4721_50gen
INV	GRIDSS	CHROMOSOME_II:11401184-11401412	11401184	11401412	227		CAACCTCTAC	10	null	null	9		FALSE	FALSE	1	0	0	1	NL4721_50gen
INV	GRIDSS	CHROMOSOME_I:6022022-6022244	6022022	6022244	221		TTTAAT	6	null	null	9		FALSE	FALSE	1	0	0	1	NL4721_50gen
INV	GRIDSS	CHROMOSOME_V:6859356-6859639	6859356	6859639	282		CTTTAGC	7	null	null	9		FALSE	FALSE	1	0	0	1	NL4721_50gen
INV	GRIDSS	CHROMOSOME_V:3111488-3117070	3111488	3117070	5581		GATTTTCT	8	null	null	9		FALSE	FALSE	1	0	0	1	NL4721_50gen
DEL	GRIDSS	CHROMOSOME_III:3312972-3313024	3312972	3313024	51		tt	2	null	null	9		FALSE	TRUE	1	1	0	2	NL4721_50gen	NL4721_50gen
INV	GRIDSS	CHROMOSOME_V:3111998-3116532	3111998	3116532	4533		TTGAAAAA	8	null	null	8		FALSE	FALSE	1	0	0	1	NL4721_50gen
DEL	GRIDSS	CHROMOSOME_X:17614878-17615118	17614878	17615118	239		caaa	4	null	null	8		FALSE	TRUE	1	1	0	2	XF1116_11_42	XF1116_11_42
INV	GRIDSS	CHROMOSOME_MtDNA:8409-8664	8409	8664	254		AACTT	5	null	null	8		FALSE	FALSE	1	0	0	1	NL4721_50gen
DEL	GRIDSS	CHROMOSOME_V:3817951-3818117	3817951	3818117	165		t	1	null	null	8		FALSE	TRUE	1	1	1	3	NL4721_50gen	NL4721_50gen	NL4721_50gen
DEL	GRIDSS	CHROMOSOME_II:14111542-14112040	14111542	14112040	497		cgaccg	6	null	null	8		FALSE	FALSE	1	0	0	1	XF1116_11_42
INV	GRIDSS	CHROMOSOME_V:5778519-5778736	5778519	5778736	216		GCACATGT	8	null	null	8		FALSE	FALSE	1	0	0	1	NL4721_50gen
INV	GRIDSS	CHROMOSOME_MtDNA:8586-8916	8586	8916	329		CCT	3	null	null	8		FALSE	FALSE	1	0	0	1	NL4721_50gen
DEL	GRIDSS	CHROMOSOME_I:33456-33574	33456	33574	117		ga	2	null	null	8		FALSE	TRUE	1	0	1	2	NL4721_50gen		NL4721_50gen
DEL	GRIDSS	CHROMOSOME_I:4336437-4336456	4336437	4336456	18		atat	4	null	null	8		FALSE	TRUE	1	0	1	2	N2_4_60		N2_4_60
INV	GRIDSS	CHROMOSOME_V:16854022-16862280	16854022	16862280	8257		TCCAATGAAGTTGCAGGAATCGAT	24	null	null	8		FALSE	FALSE	1	0	0	1	NL4721_50gen
INV	GRIDSS	CHROMOSOME_II:10564613-10564959	10564613	10564959	345		ACCTGTGAAAT	11	null	null	8		FALSE	FALSE	1	0	0	1	NL4721_50gen
SINS	Pindel	CHROMOSOME_II:6666445-6666445	6666445	6666445	2	AA		0	null	null	0		FALSE	TRUE	0	0	1	1			FX2134-D50
INV	GRIDSS	CHROMOSOME_V:16854914-16861561	16854914	16861561	6646		TCTACATT	8	null	null	7		FALSE	FALSE	1	0	0	1	NL4721_50gen
SINS	GRIDSS	CHROMOSOME_I:230580-230581	230580	230581	14	TTGGTGTAGAGTAA		0	TRUE	ttggtgtagagtaa	7		FALSE	FALSE	1	0	0	1	N2_3_60
INV	GRIDSS	CHROMOSOME_V:7291395-7293232	7291395	7293232	1836		TTCACATC	8	null	null	7		FALSE	FALSE	1	0	0	1	NL4721_50gen
DEL	GRIDSS	CHROMOSOME_I:2297348-2297431	2297348	2297431	82		ga	2	null	null	7		FALSE	FALSE	1	0	0	1	NL4721_50gen
INV	GRIDSS	CHROMOSOME_II:12453899-12456257	12453899	12456257	2357		AGT|TTAATAGAGT	14	null	null	7		FALSE	TRUE	1	1	0	2	NL4721_50gen	NL4721_50gen
INV	GRIDSS	CHROMOSOME_II:2188078-2188853	2188078	2188853	774		AGTCAGA	7	null	null	7		FALSE	FALSE	1	0	0	1	NL4716_50gen
INV	GRIDSS	CHROMOSOME_II:1836663-1842787	1836663	1842787	6123		GAAGA	5	null	null	7		FALSE	FALSE	1	0	0	1	NL4721_50gen
INV	GRIDSS	CHROMOSOME_II:8033564-8033806	8033564	8033806	241		TTGT	4	null	null	7		FALSE	FALSE	1	0	0	1	NL4721_50gen
INV	GRIDSS	CHROMOSOME_MtDNA:6590-6857	6590	6857	266		TTAATTTTT	9	null	null	7		FALSE	FALSE	1	0	0	1	NL4716_50gen
INV	GRIDSS	CHROMOSOME_IV:12704037-12704158	12704037	12704158	120		ATTTGTTT	8	null	null	7		FALSE	TRUE	1	1	0	2	NL4721_50gen	NL4721_50gen
INV	GRIDSS	CHROMOSOME_V:4899545-4904528	4899545	4904528	4982		TCTGAAA	7	null	null	7		FALSE	FALSE	1	0	0	1	NL4721_50gen
INV	GRIDSS	CHROMOSOME_X:11541494-11541709	11541494	11541709	214		AGTGGGGA	8	null	null	7		FALSE	FALSE	1	0	0	1	NL4721_50gen
TD	GRIDSS	CHROMOSOME_II:2119105-2119636	2119105	2119636	530			0	null	null	7		FALSE	FALSE	1	0	0	1	N2_3_60
SINS	GRIDSS	CHROMOSOME_V:1138566-1138567	1138566	1138567	15	GACAAAGTTCGACAA		0	TRUE	agttcgacaa	7		FALSE	FALSE	1	0	0	1	NL4722_50gen
DEL	Pindel	CHROMOSOME_II:9432901-9432903	9432901	9432903	2		t	1	null	null	0		FALSE	TRUE	0	0	1	1			XF1700-50H
INV	GRIDSS	CHROMOSOME_V:11888637-11890775	11888637	11890775	2137		TGCCT	5	null	null	6		FALSE	FALSE	1	0	0	1	NL4721_50gen
INV	GRIDSS	CHROMOSOME_X:4104804-4105012	4104804	4105012	207		GGTCTC	6	null	null	6		FALSE	FALSE	1	0	0	1	NL4721_50gen
INV	GRIDSS	CHROMOSOME_III:1896272-1899269	1896272	1899269	2996		CAGG|AGGA	9	null	null	6		FALSE	TRUE	1	1	0	2	NL4721_50gen	NL4721_50gen
DEL	Pindel	CHROMOSOME_V:4619800-4619801	4619800	4619801	1		c	1	null	null	0		FALSE	TRUE	0	0	1	1			FX2134-G50
DEL	Pindel	CHROMOSOME_II:8030243-8030244	8030243	8030244	1			0	null	null	0		FALSE	TRUE	0	0	1	1			FX2134-G50
INV	GRIDSS	CHROMOSOME_V:5924908-5925091	5924908	5925091	182		AATTT	5	null	null	6		FALSE	FALSE	1	0	0	1	NL4721_50gen
INV	GRIDSS	CHROMOSOME_II:3987805-3988843	3987805	3988843	1037		GCAACA	6	null	null	6		FALSE	FALSE	1	0	0	1	NL4721_50gen
INV	GRIDSS	CHROMOSOME_II:10932172-10932328	10932172	10932328	155		CCATTT	6	null	null	6		FALSE	TRUE	1	1	0	2	NL4721_50gen	NL4721_50gen
INV	GRIDSS	CHROMOSOME_IV:7812894-7813031	7812894	7813031	136		AACTTC	6	null	null	6		FALSE	TRUE	1	1	0	2	NL4721_50gen	NL4721_50gen
INV	GRIDSS	CHROMOSOME_X:12741609-12747081	12741609	12747081	5471		AGTTGA	6	null	null	6		FALSE	FALSE	1	0	0	1	NL4721_50gen
INV	GRIDSS	CHROMOSOME_V:18713686-18713931	18713686	18713931	244		GACC	4	null	null	6		FALSE	FALSE	1	0	0	1	NL4721_50gen
DEL	GRIDSS	CHROMOSOME_X:466000-466229	466000	466229	228		tttt	4	null	null	5		FALSE	FALSE	1	0	0	1	XF1116_11_42
INV	GRIDSS	CHROMOSOME_X:8222033-8222298	8222033	8222298	264		TATAACCAA	9	null	null	5		FALSE	FALSE	1	0	0	1	NL4721_50gen
INV	GRIDSS	CHROMOSOME_I:7115327-7115622	7115327	7115622	294		AAAATAA	7	null	null	5		FALSE	FALSE	1	0	0	1	NL4721_50gen
INV	GRIDSS	CHROMOSOME_MtDNA:3735-3921	3735	3921	185		AACATT	6	null	null	5		FALSE	FALSE	1	0	0	1	NL4716_50gen
INV	GRIDSS	CHROMOSOME_X:12870101-12870308	12870101	12870308	206		CGTTTTTTTCCA	12	null	null	5		FALSE	FALSE	1	0	0	1	NL4721_50gen
INV	GRIDSS	CHROMOSOME_I:5649778-5649922	5649778	5649922	143		TATCAAAA	8	null	null	5		FALSE	FALSE	1	0	0	1	NL4721_50gen
DEL	Pindel	CHROMOSOME_IV:16124066-16124067	16124066	16124067	1		a	1	null	null	0		FALSE	TRUE	0	0	1	1			XF1700-50H
DEL	Pindel	CHROMOSOME_IV:17466102-17466103	17466102	17466103	1			0	null	null	0		FALSE	TRUE	0	0	1	1			XF1700-50H
DEL	GRIDSS	CHROMOSOME_I:2408966-2409159	2408966	2409159	192		ttggcac	7	null	null	5		FALSE	FALSE	1	0	0	1	NL4716_50gen
DEL	GRIDSS	CHROMOSOME_I:514886-514898	514886	514898	11			0	null	null	5		FALSE	FALSE	1	0	0	1	N2_2_60
INV	GRIDSS	CHROMOSOME_I:14153108-14156444	14153108	14156444	3335		AAAAGCGGTCAAAA	14	null	null	5		FALSE	FALSE	1	0	0	1	NL4721_50gen
INV	GRIDSS	CHROMOSOME_III:3836264-3838439	3836264	3838439	2174		ATGTGTAAGT|ATTATTT	18	null	null	5		FALSE	TRUE	1	1	0	2	NL4721_50gen	NL4721_50gen
DEL	GRIDSS	CHROMOSOME_I:15065161-15066588	15065161	15066588	1426		ag	2	null	null	86		FALSE	FALSE	1	0	0	1	XF1700-50I
DEL	GRIDSS	CHROMOSOME_X:14062825-14063072	14062825	14063072	246		tttg	4	null	null	5		FALSE	TRUE	1	1	0	2	NL4716_50gen	NL4716_50gen
INV	GRIDSS	CHROMOSOME_V:13745547-13745788	13745547	13745788	240		GTT	3	null	null	5		FALSE	FALSE	1	0	0	1	NL4721_50gen
TD	GRIDSS	CHROMOSOME_IV:49302-49569	49302	49569	266			0	null	null	77		FALSE	FALSE	1	0	0	1	FX2134-D50
INV	GRIDSS	CHROMOSOME_V:46554-47027	46554	47027	472		CTGAAATATT	10	null	null	5		FALSE	FALSE	1	0	0	1	NL4716_50gen
INV	GRIDSS	CHROMOSOME_X:10795894-10796182	10795894	10796182	287		TGCCA	5	null	null	5		FALSE	FALSE	1	0	0	1	NL4721_50gen
DEL	GRIDSS	CHROMOSOME_V:5471234-5471482	5471234	5471482	247		cgggaatttcccg	13	null	null	5		FALSE	TRUE	1	1	0	2	XF1116_11_42	XF1116_11_42
INV	GRIDSS	CHROMOSOME_III:4108-4239	4108	4239	130	TTTCCAAATTTTTATACAGATTGATTTCCAAATTTTTATACCAAATTTTTATATTT		0	null	null	72		FALSE	FALSE	1	0	0	1	FX2134-G50
DEL	GRIDSS	CHROMOSOME_I:2852388-2852505	2852388	2852505	116		ggcaggca	8	null	null	5		FALSE	TRUE	1	1	0	2	NL4716_50gen	NL4716_50gen
DEL	GRIDSS	CHROMOSOME_III:861486-861817	861486	861817	330		tctcaag	7	null	null	5		FALSE	FALSE	1	0	0	1	NL4716_50gen
INV	GRIDSS	CHROMOSOME_III:13780654-13781015	13780654	13781015	360	AG		0	null	null	70		FALSE	FALSE	1	0	0	1	FX2134-G50
TDINS	GRIDSS	CHROMOSOME_II:9309845-9309883	9309845	9309883	37	CATCATCATCAGAAATCAGAAATCAAGAAATCAGAAAAATGAGAATCA		0	TRUE	tcagaaatcaa	59		FALSE	FALSE	1	0	0	1	FX2134-D50
DEL	GRIDSS	CHROMOSOME_II:12790503-12790662	12790503	12790662	158		aaccaatcag	10	null	null	4		FALSE	FALSE	1	0	0	1	XF1116_7_40
INV	GRIDSS	CHROMOSOME_III:4623-4833	4623	4833	209	TAGGCTTCTTAGGCC		0	null	null	46		FALSE	FALSE	1	0	0	1	FX2134-G50
DEL	GRIDSS	CHROMOSOME_II:14267532-14267660	14267532	14267660	127		tactgtag	8	null	null	4		FALSE	TRUE	1	1	0	2	XF1116_11_42	XF1116_11_42
TD	GRIDSS	CHROMOSOME_I:3292875-3293121	3292875	3293121	245			0	null	null	30		FALSE	FALSE	1	0	0	1	FX2134-I50
TD	GRIDSS	CHROMOSOME_V:17215299-17215533	17215299	17215533	233			0	null	null	30		FALSE	FALSE	1	0	0	1	XF1582-0
DEL	GRIDSS	CHROMOSOME_III:3499801-3499956	3499801	3499956	154		ttggcac	7	null	null	4		FALSE	FALSE	1	0	0	1	XF1116_3_40
TD	GRIDSS	CHROMOSOME_I:1844976-1845239	1844976	1845239	262			0	null	null	28		FALSE	FALSE	1	0	0	1	FX2134-G50
TDINS	GRIDSS	CHROMOSOME_I:2104109-2104953	2104109	2104953	843	TTTAAATTATATATTTATATTAAAATATTTAAATGTTTAAATGTTTAAATAAAATATTT		0	TRUE	atatttaaatg	27		FALSE	FALSE	1	0	0	1	FX2134-I50
INV	GRIDSS	CHROMOSOME_IV:1199202-1831631	1199202	1831631	632428			0	null	null	25		FALSE	FALSE	1	0	0	1	FX2134-D50
TDINS	GRIDSS	CHROMOSOME_II:901268-901287	901268	901287	18	GTAGATTTATATGGTTTTTAGTCTAGATTTATGAGGTCTCTAGTGTAGAATTACGGGG		0	FALSE	gtagattta	4		FALSE	FALSE	1	0	0	1	NL4716_50gen
TDINS	GRIDSS	CHROMOSOME_I:11576420-11577183	11576420	11577183	762	TGATTTGAA		0	TRUE	atttgaa	25		FALSE	FALSE	1	0	0	1	FX2134-D50
DELINS	GRIDSS	CHROMOSOME_V:17215445-17216807	17215445	17216807	1361	CTGG		0	null	null	48		FALSE	TRUE	1	1	0	2	XF1582-0	XF1582-0
INV	GRIDSS	CHROMOSOME_V:18511689-18512706	18511689	18512706	1016		TTTTT	5	null	null	32		FALSE	TRUE	1	1	0	2	XF1582-0	XF1582-0
DEL	GRIDSS	CHROMOSOME_IV:2830361-2830377	2830361	2830377	15		a	1	null	null	4		FALSE	FALSE	1	0	0	1	N2_3_60
TD	GRIDSS	CHROMOSOME_V:15746803-15755975	15746803	15755975	9171		AGTC	4	null	null	28		FALSE	TRUE	1	1	0	2	XF1582-0	XF1582-0
INV	GRIDSS	CHROMOSOME_V:18510848-18511689	18510848	18511689	840	AT		0	null	null	27		FALSE	TRUE	1	1	0	2	XF1582-0	XF1582-0
TD	GRIDSS	CHROMOSOME_V:18506706-18517117	18506706	18517117	10410		AT	2	null	null	24		FALSE	TRUE	1	1	0	2	XF1582-0	XF1582-0
TD	GRIDSS	CHROMOSOME_III:2501491-2504866	2501491	2504866	3374			0	null	null	22		FALSE	FALSE	1	0	0	1	FX2134-I50
INV	GRIDSS	CHROMOSOME_II:7311476-7311716	7311476	7311716	239		CATAGTCT	8	null	null	4		FALSE	FALSE	1	0	0	1	NL4721_50gen
INV	GRIDSS	CHROMOSOME_IV:2565896-2570564	2565896	2570564	4667	AATTC		0	null	null	23		FALSE	TRUE	1	1	0	2	XF1582-0	XF1582-0
DELINS	GRIDSS	CHROMOSOME_I:14448320-14448379	14448320	14448379	58	ACTAGGGCTGTACAAATCGGCGTCCGGTCGTCCGATTTTGACACCACCGGACGCACTGCGTCCGGTTTTGGGGTAGGTTTCCACGGCGGCCGACAATTTCCGAGTTTCGCCACTCACTATACTTAATCAGCAATTTTATAGTGAGTTGCGAAACTCGGAAATTGTCGGCCGTCGTGGATAACTACCCCAAAACCGGACGACCGGA		0	TRUE	ggacgcactgcgtccggtt	4		FALSE	FALSE	1	0	0	1	XF1116_11_42
DELINS	GRIDSS	CHROMOSOME_IV:2219479-2219826	2219479	2219826	346	TTTTGGACCGGTTTACAC		0	TRUE	ttttggaccggtttacac	13		FALSE	TRUE	1	1	0	2	XF1582-0	XF1582-0
DEL	GRIDSS	CHROMOSOME_I:3345083-3345279	3345083	3345279	195		tggcacggtgcca	13	null	null	4		FALSE	FALSE	1	0	0	1	NL4716_50gen
DEL	GRIDSS	CHROMOSOME_I:3512080-3512444	3512080	3512444	363		aaaaccgcgccgcagggttgcgaaattaagctcc	34	null	null	7		FALSE	FALSE	1	0	0	1	XF1582-0
INV	GRIDSS	CHROMOSOME_IV:10250420-10250635	10250420	10250635	214		TTTCTGC	7	null	null	4		FALSE	FALSE	1	0	0	1	NL4721_50gen
DELINS	GRIDSS	CHROMOSOME_II:1476538-1476559	1476538	1476559	20	GGGGGGGGGGGGGGAAATCG		0	TRUE	gggggggggggggg	5		FALSE	FALSE	1	0	0	1	XF1700-0
DEL	GRIDSS	CHROMOSOME_V:435247-435649	435247	435649	401		gaaaatgatgtggt	14	null	null	5		FALSE	FALSE	1	0	0	1	XF1700-0
DEL	GRIDSS	CHROMOSOME_III:10874753-10875233	10874753	10875233	479		aaatcgcgacgagacccaatttttgc	26	null	null	5		FALSE	FALSE	1	0	0	1	XF1700-50H
DEL	GRIDSS	CHROMOSOME_I:9319987-9320241	9319987	9320241	253		cccccg	6	null	null	4		FALSE	FALSE	1	0	0	1	XF1116_11_42
INV	GRIDSS	CHROMOSOME_X:3959424-3959580	3959424	3959580	155		GAATGACA	8	null	null	4		FALSE	FALSE	1	0	0	1	NL4721_50gen
INV	GRIDSS	CHROMOSOME_V:1764552-3778084	1764552	3778084	2013531		AAATATGTTGC	11	null	null	5		FALSE	FALSE	1	0	0	1	XF1700-50I
INV	GRIDSS	CHROMOSOME_I:2893749-3514778	2893749	3514778	621028	TCCATTTAAAGCTAAA		0	null	null	4		FALSE	FALSE	1	0	0	1	XF1116_11_42
DEL	GRIDSS	CHROMOSOME_IV:14064043-14064119	14064043	14064119	75		gatcgccgatcgccga	16	null	null	4		FALSE	FALSE	1	0	0	1	N2_3_60
TRANS	GRIDSS	CHROMOSOME_II:180812|CHROMOSOME_I:11511648	180812	11511648	-1	A		0	null	null	5		FALSE	FALSE	1	0	0	1	FX2134-G50
TRANS	GRIDSS	CHROMOSOME_IV:2991486|CHROMOSOME_I:14637714	2991486	14637714	-1		TGTGA	5	null	null	5		FALSE	FALSE	1	0	0	1	XF1582-B50
DEL	GRIDSS	CHROMOSOME_V:3590247-3591858	3590247	3591858	1610			0	null	null	4		FALSE	FALSE	1	0	0	1	FX2134-I50
TRANS	GRIDSS	CHROMOSOME_II:4716217|CHROMOSOME_IV:8623129	4716217	8623129	-1		AC	2	null	null	4		FALSE	FALSE	1	0	0	1	XF1700-50H
DEL	GRIDSS	CHROMOSOME_I:1024632-1024962	1024632	1024962	329		ttttcgaaa	9	null	null	4		FALSE	TRUE	1	1	0	2	XF1116_3_40	XF1116_3_40
DEL	GRIDSS	CHROMOSOME_III:12559352-12559753	12559352	12559753	400		ttggggttagtggggggatatggtcggg	28	null	null	4		FALSE	FALSE	1	0	0	1	XF1700-50H
SINS	GRIDSS	CHROMOSOME_V:10343420-10343421	10343420	10343421	21	CCAGCTGAACCAAAGAAAACT		0	TRUE	ccagctgaaccaaagaaaact	4		FALSE	FALSE	1	0	0	1	XF1700-50E
TRANS	GRIDSS	CHROMOSOME_II:8017769|CHROMOSOME_IV:16770315	8017769	16770315	-1		GAATTGCTGA	10	null	null	4		FALSE	FALSE	1	0	0	1	XF1700-50H
DEL	GRIDSS	CHROMOSOME_II:13986258-13986279	13986258	13986279	20		ttcgtctgtcaatctattt	19	null	null	4		FALSE	FALSE	1	0	0	1	FX2134-I50
INV	GRIDSS	CHROMOSOME_MtDNA:5918-12477	5918	12477	6558		T	1	null	null	4		FALSE	FALSE	1	0	0	1	XF1700-50H
DEL	GRIDSS	CHROMOSOME_IV:1481714-1482034	1481714	1482034	319		attcgagcgcgcgtcgcggtctgcgtcgcggtca	34	null	null	4		FALSE	FALSE	1	0	0	1	FX2134-D50
DEL	GRIDSS	CHROMOSOME_I:1258999-1259306	1258999	1259306	306		gattttagctaaaat	15	null	null	4		FALSE	FALSE	1	0	0	1	XF1700-50H
TRANS	GRIDSS	CHROMOSOME_IV:7768122|CHROMOSOME_X:15643055	7768122	15643055	-1		TGATCA	6	null	null	4		FALSE	FALSE	1	0	0	1	FX2134-G50
DEL	GRIDSS	CHROMOSOME_I:14217498-14217948	14217498	14217948	449		ctctcgccgtctgcactctcccc	23	null	null	4		FALSE	FALSE	1	0	0	1	XF1700-0
TRANS	GRIDSS	CHROMOSOME_X:6860527|CHROMOSOME_V:8078730	6860527	8078730	-1		CGTTAT	6	null	null	4		FALSE	FALSE	1	0	0	1	XF1700-50E
DEL	GRIDSS	CHROMOSOME_I:11682037-11682479	11682037	11682479	441		agctcgcggagcatt	15	null	null	4		FALSE	FALSE	1	0	0	1	XF1700-50I
SINS	GRIDSS	CHROMOSOME_III:10807038-10807039	10807038	10807039	10	GGGGGCCGCG		0	FALSE	ccccc	4		FALSE	FALSE	1	0	0	1	FX2134-I50
DEL	GRIDSS	CHROMOSOME_III:12551108-12551214	12551108	12551214	105		aatttccggcaaat	14	null	null	3		FALSE	FALSE	1	0	0	1	XF1116_11_42
DEL	GRIDSS	CHROMOSOME_X:9470448-9471368	9470448	9471368	919			0	null	null	4		FALSE	FALSE	1	0	0	1	FX2134-G50
DEL	GRIDSS	CHROMOSOME_V:2671665-2671986	2671665	2671986	320		cggcgcg	7	null	null	3		FALSE	FALSE	1	0	0	1	XF1116_3_40
TRANS	GRIDSS	CHROMOSOME_II:600352|CHROMOSOME_I:5236335	600352	5236335	-1		TTGTTTTTT	9	null	null	4		FALSE	FALSE	1	0	0	1	XF1700-50I
INV	GRIDSS	CHROMOSOME_X:4440396-4440420	4440396	4440420	23		CTACAA	6	null	null	4		FALSE	FALSE	1	0	0	1	XF1700-50I
DEL	GRIDSS	CHROMOSOME_V:11823194-11823442	11823194	11823442	247		aattcccg	8	null	null	3		FALSE	FALSE	1	0	0	1	XF1116_11_42
DEL	GRIDSS	CHROMOSOME_I:13486370-13486678	13486370	13486678	307		tgattttagctaaaatca	18	null	null	3		FALSE	FALSE	1	0	0	1	XF1116_11_42
DEL	GRIDSS	CHROMOSOME_III:2712696-2712721	2712696	2712721	24		cttag	5	null	null	4		FALSE	FALSE	1	0	0	1	XF1700-50E
DEL	GRIDSS	CHROMOSOME_X:17051720-17051986	17051720	17051986	265		gtaccaact	9	null	null	4		FALSE	FALSE	1	0	0	1	FX2134-D50
TD	GRIDSS	CHROMOSOME_I:8657090-8658506	8657090	8658506	1415		A	1	null	null	4		FALSE	FALSE	1	0	0	1	FX2134-D50
DEL	GRIDSS	CHROMOSOME_IV:17042094-17042339	17042094	17042339	244		ggagcg	6	null	null	4		FALSE	FALSE	1	0	0	1	FX2134-D50
DEL	GRIDSS	CHROMOSOME_I:11016825-11017237	11016825	11017237	411		ccgcgacgcgaccgcaacgc	20	null	null	4		FALSE	FALSE	1	0	0	1	XF1700-50I
TRANS	GRIDSS	CHROMOSOME_III:1021533|CHROMOSOME_I:9807114	1021533	9807114	-1		A	1	null	null	4		FALSE	FALSE	1	0	0	1	XF1700-50I
DEL	GRIDSS	CHROMOSOME_X:4083603-4083901	4083603	4083901	297		ttttttttg	9	null	null	3		FALSE	FALSE	1	0	0	1	XF1116_11_42
DEL	GRIDSS	CHROMOSOME_IV:762690-763093	762690	763093	402		tgtcctggggctcctggg	18	null	null	4		FALSE	FALSE	1	0	0	1	FX2134-G50
DEL	GRIDSS	CHROMOSOME_V:1021047-1021454	1021047	1021454	406		ccgcccgctaccg	13	null	null	4		FALSE	FALSE	1	0	0	1	XF1582-B50
DEL	GRIDSS	CHROMOSOME_II:13896915-13897283	13896915	13897283	367		ccattttgtgggcgtggctt	20	null	null	3		FALSE	FALSE	1	0	0	1	XF1116_7_40
DEL	GRIDSS	CHROMOSOME_V:807131-807408	807131	807408	276		aattttcg	8	null	null	3		FALSE	FALSE	1	0	0	1	XF1116_3_40
TDINS	GRIDSS	CHROMOSOME_V:18858823-18858892	18858823	18858892	68	TCAAATTTTAATAGGAAAAACTACGAAAATCTCAAAATTTAGCAAATTTACAAGTGCAGGGACATGGGACACTCCACGTAAGATTTGAGTAACATTTTCGAAATCTCTGCGAAAATTTGACACCCATATTGACTGGGTTCTGAGAAATTTGAGTTTCCGGGCCGAAATAGGCCGATTTCGGCCTGAAATTTCAAATTTTCAGAACCTAGCCGATATGGGTGTCAAAATTTCGCAAATTTCATGGAGAATTCAAATTTTAATAGGAAAAACTACGAAAATCTCAAAATTTAGCAAATTTACAAGTGCAGGGACATGGGACACTCCACGTAAGATTTGAGTAACATTTTCGAAATCTCTGCGAAAATTTGACACCCATATTGACTGGGTTCTGAGAAATTT…		0	TRUE	gaaatcggcctatttcggcc	4		FALSE	FALSE	1	0	0	1	XF1582-G50
DEL	GRIDSS	CHROMOSOME_III:1522641-1522694	1522641	1522694	52		tttattc	7	null	null	3		FALSE	FALSE	1	0	0	1	N2_2_60
INV	GRIDSS	CHROMOSOME_I:4219782-4219900	4219782	4219900	117		TCCC	4	null	null	4		FALSE	FALSE	1	0	0	1	XF1582-G50
DEL	GRIDSS	CHROMOSOME_X:8901004-8901926	8901004	8901926	921			0	null	null	4		FALSE	FALSE	1	0	0	1	XF1582-B50
DEL	GRIDSS	CHROMOSOME_V:18536892-18537193	18536892	18537193	300		tttgcactaaaattct	16	null	null	3		FALSE	FALSE	1	0	0	1	XF1116_3_40
DEL	GRIDSS	CHROMOSOME_I:2342871-2342923	2342871	2342923	51		cggcgaata	9	null	null	4		FALSE	FALSE	1	0	0	1	XF1582-G50
DEL	GRIDSS	CHROMOSOME_V:18424499-18424777	18424499	18424777	277		tgagcgaccgcgacgcggcacgcgacgcatg	31	null	null	4		FALSE	FALSE	1	0	0	1	XF1582-0
INV	GRIDSS	CHROMOSOME_I:6306013-6307693	6306013	6307693	1679		GGCCTAC	7	null	null	3		FALSE	TRUE	1	1	0	2	NL4721_50gen	NL4721_50gen
DEL	GRIDSS	CHROMOSOME_III:12500687-12500986	12500687	12500986	298		gctccgcctatttttctgtgcggcgacgctgcttttt	37	null	null	4		FALSE	TRUE	1	1	0	2	XF1582-0	XF1582-0
DEL	GRIDSS	CHROMOSOME_I:10949558-10949580	10949558	10949580	21		tagcacc	7	null	null	3		FALSE	FALSE	1	0	0	1	XF1700-50H
DEL	GRIDSS	CHROMOSOME_III:12185632-12185975	12185632	12185975	342		tggtaggcaggcgcggtttca	21	null	null	3		FALSE	FALSE	1	0	0	1	FX2134-I50
DEL	GRIDSS	CHROMOSOME_I:10952138-10952150	10952138	10952150	11		tagcacc	7	null	null	3		FALSE	FALSE	1	0	0	1	NL4716_50gen
DEL	GRIDSS	CHROMOSOME_III:12571821-12572131	12571821	12572131	309		tgattttagctaaaatca	18	null	null	3		FALSE	FALSE	1	0	0	1	XF1116_7_40
DEL	GRIDSS	CHROMOSOME_X:3631500-3631512	3631500	3631512	11		tcac	4	null	null	3		FALSE	FALSE	1	0	0	1	FX2134-G50
DEL	GRIDSS	CHROMOSOME_V:16322727-16323044	16322727	16323044	316		aaaaagtgtatt	12	null	null	3		FALSE	FALSE	1	0	0	1	XF1700-50I
DEL	GRIDSS	CHROMOSOME_V:9426255-9426323	9426255	9426323	67		gggtcggggtc	11	null	null	3		FALSE	FALSE	1	0	0	1	N2_3_60
TRANS	GRIDSS	CHROMOSOME_I:4894293|CHROMOSOME_IV:5421139	4894293	5421139	-1		CAATC	5	null	null	3		FALSE	FALSE	1	0	0	1	XF1700-50I
DEL	GRIDSS	CHROMOSOME_X:3631626-3631638	3631626	3631638	11		cagtt	5	null	null	3		FALSE	FALSE	1	0	0	1	XF1700-50H
DEL	GRIDSS	CHROMOSOME_V:2906028-2906258	2906028	2906258	229		caaat	5	null	null	3		FALSE	FALSE	1	0	0	1	NL4722_50gen
DEL	GRIDSS	CHROMOSOME_V:18391065-18391407	18391065	18391407	341		acacgcgacgcatg	14	null	null	3		FALSE	FALSE	1	0	0	1	FX2134-D50
DEL	GRIDSS	CHROMOSOME_V:9483399-9483584	9483399	9483584	184		aaa	3	null	null	3		FALSE	FALSE	1	0	0	1	NL4716_50gen
INV	GRIDSS	CHROMOSOME_III:9284035-9284226	9284035	9284226	190		ATAAAC	6	null	null	3		FALSE	FALSE	1	0	0	1	NL4721_50gen
DEL	GRIDSS	CHROMOSOME_I:1401191-1401758	1401191	1401758	566		tactgtag	8	null	null	3		FALSE	FALSE	1	0	0	1	XF1700-0
INV	GRIDSS	CHROMOSOME_II:14659879-14659917	14659879	14659917	37		CAAA	4	null	null	3		FALSE	FALSE	1	0	0	1	FX2134-I50
DEL	GRIDSS	CHROMOSOME_V:20231713-20232172	20231713	20232172	458		tctaggcca	9	null	null	3		FALSE	FALSE	1	0	0	1	XF1700-50H
SINS	GRIDSS	CHROMOSOME_X:11588291-11588292	11588291	11588292	10	AGTATGAATT		0	TRUE	aattcatact	3		FALSE	FALSE	1	0	0	1	XF1700-50I
DEL	GRIDSS	CHROMOSOME_III:3103030-3103487	3103030	3103487	456		tttttggcctagtggctaacacggatggctg	31	null	null	3		FALSE	FALSE	1	0	0	1	FX2134-D50
DELINS	GRIDSS	CHROMOSOME_II:14742882-14743061	14742882	14743061	178	AGGAACGAAAAAAAATGGAAAAAATGAGGTGTATGCATAGGAGTACTTCGACTACTGGATGTAAGCATCAGAATATTTTGTATGCACGGGAGAAAATGTATGTATGGGAATGTCAGCATGGGAACGAAAAAAAAGGGAAAAATGAGTTGTAGGCATAGGAGTACTTCGACTACTGGAT		0	TRUE	tgtatgcacgggagaaaatgtatgtatgggaatgtcagcatgggaacgaaa	3		FALSE	FALSE	1	0	0	1	FX2134-G50
DEL	GRIDSS	CHROMOSOME_II:4001210-4001567	4001210	4001567	356		aattgccg	8	null	null	3		FALSE	FALSE	1	0	0	1	XF1116_3_40
DEL	GRIDSS	CHROMOSOME_II:2151561-2151924	2151561	2151924	362		ccgcaccgcacca	13	null	null	3		FALSE	FALSE	1	0	0	1	FX2134-G50
DEL	GRIDSS	CHROMOSOME_I:3560342-3560569	3560342	3560569	226		ttgcgc	6	null	null	3		FALSE	TRUE	1	1	0	2	NL4722_50gen	NL4721_50gen
DEL	GRIDSS	CHROMOSOME_X:4509289-4509300	4509289	4509300	10			0	null	null	3		FALSE	FALSE	1	0	0	1	XF1700-50H
DEL	GRIDSS	CHROMOSOME_III:8756232-8756421	8756232	8756421	188		ttttttttg	9	null	null	3		FALSE	TRUE	1	1	0	2	NL4722_50gen	NL4722_50gen
INV	GRIDSS	CHROMOSOME_V:11861037-17894621	11861037	17894621	6033583		TTG	3	null	null	3		FALSE	FALSE	1	0	0	1	XF1700-50H
TRANS	GRIDSS	CHROMOSOME_X:8505785|CHROMOSOME_V:9076386	8505785	9076386	-1		TTTCT	5	null	null	3		FALSE	FALSE	1	0	0	1	XF1700-50I
DEL	GRIDSS	CHROMOSOME_V:13490540-13490551	13490540	13490551	10		tatatatata	10	null	null	3		FALSE	FALSE	1	0	0	1	N2_3_60
TRANS	GRIDSS	CHROMOSOME_I:2105683|CHROMOSOME_V:9724735	2105683	9724735	-1		GGTGT	5	null	null	3		FALSE	FALSE	1	0	0	1	XF1116_7_40
DEL	GRIDSS	CHROMOSOME_V:11884892-11885042	11884892	11885042	149		atgtgccgaa	10	null	null	3		FALSE	FALSE	1	0	0	1	NL4716_50gen
DEL	GRIDSS	CHROMOSOME_III:2696135-2696883	2696135	2696883	747		ttttcctcg	9	null	null	3		FALSE	FALSE	1	0	0	1	XF1116_7_40
DEL	GRIDSS	CHROMOSOME_I:11026247-11026699	11026247	11026699	451		ccgcgcgt	8	null	null	3		FALSE	FALSE	1	0	0	1	FX2134-G50
DEL	GRIDSS	CHROMOSOME_X:12278120-12278142	12278120	12278142	21		g	1	null	null	3		FALSE	FALSE	1	0	0	1	XF1700-50I
TRANS	GRIDSS	CHROMOSOME_III:483789|CHROMOSOME_I:12864747	483789	12864747	-1			0	null	null	3		FALSE	FALSE	1	0	0	1	XF1700-50E
INV	GRIDSS	CHROMOSOME_III:5435716-5435913	5435716	5435913	196		CTCA	4	null	null	3		FALSE	FALSE	1	0	0	1	NL4721_50gen
DEL	GRIDSS	CHROMOSOME_I:11019368-11019675	11019368	11019675	306		ccgcgacgcgaccg	14	null	null	3		FALSE	FALSE	1	0	0	1	FX2134-I50
SINS	GRIDSS	CHROMOSOME_IV:13715040-13715041	13715040	13715041	27	AATTCTGTTTCAGAAAATTAATATATT		0	TRUE	aattctgtttcagaaaattaatatatt	3		FALSE	FALSE	1	0	0	1	FX2134-I50
TRANS	GRIDSS	CHROMOSOME_III:2261465|CHROMOSOME_II:2296477	2261465	2296477	-1	AAATGGGGAATTAGAGTGCGAAG		0	null	null	3		FALSE	FALSE	1	0	0	1	N2_3_60
TRANS	GRIDSS	CHROMOSOME_I:7879490|CHROMOSOME_X:13056104	7879490	13056104	-1		ATTAACTGATT	11	null	null	3		FALSE	FALSE	1	0	0	1	XF1700-50E
INV	GRIDSS	CHROMOSOME_III:11411762-11411782	11411762	11411782	19		ATT	3	null	null	3		FALSE	FALSE	1	0	0	1	XF1700-50I
DEL	GRIDSS	CHROMOSOME_I:10947078-10947090	10947078	10947090	11		tagcacc	7	null	null	3		FALSE	FALSE	1	0	0	1	XF1700-50H
TD	GRIDSS	CHROMOSOME_IV:2002666-4754257	2002666	4754257	2751590		AAAATG	6	null	null	3		FALSE	FALSE	1	0	0	1	XF1700-50I
DEL	GRIDSS	CHROMOSOME_I:14632258-14632443	14632258	14632443	184		accggacgc	9	null	null	3		FALSE	FALSE	1	0	0	1	XF1116_11_42
INV	GRIDSS	CHROMOSOME_I:5440672-7151869	5440672	7151869	1711196		CTTCTTCTT	9	null	null	3		FALSE	FALSE	1	0	0	1	XF1700-50H
DEL	GRIDSS	CHROMOSOME_II:14736779-14737034	14736779	14737034	254		tggcaggaagttgcc	15	null	null	3		FALSE	FALSE	1	0	0	1	XF1700-50I
INV	GRIDSS	CHROMOSOME_II:14578204-14580724	14578204	14580724	2519		TACTGGTTATT	11	null	null	3		FALSE	FALSE	1	0	0	1	XF1700-50I
DEL	GRIDSS	CHROMOSOME_V:16562862-16563156	16562862	16563156	293		aaga	4	null	null	3		FALSE	FALSE	1	0	0	1	XF1116_11_42
DEL	GRIDSS	CHROMOSOME_I:11963519-11963870	11963519	11963870	350		tttaaaaatttt	12	null	null	3		FALSE	FALSE	1	0	0	1	XF1116_11_42
INV	GRIDSS	CHROMOSOME_II:229635-9266427	229635	9266427	9036791		TTTGGG	6	null	null	3		FALSE	FALSE	1	0	0	1	XF1700-50H
SINS	GRIDSS	CHROMOSOME_X:12278013-12278014	12278013	12278014	11	GATGTTCCATC		0	TRUE	tgttccat	3		FALSE	FALSE	1	0	0	1	XF1700-50E
DEL	GRIDSS	CHROMOSOME_II:13434779-13435077	13434779	13435077	297		ttgccggtttgccggaaa	18	null	null	3		FALSE	FALSE	1	0	0	1	FX2134-I50
DEL	GRIDSS	CHROMOSOME_III:3468257-12661618	3468257	12661618	9193360		a	1	null	null	3		FALSE	FALSE	1	0	0	1	FX2134-D50
TRANS	GRIDSS	CHROMOSOME_III:2940041|CHROMOSOME_V:13117658	2940041	13117658	-1		GATCCACCAA	10	null	null	3		FALSE	FALSE	1	0	0	1	XF1700-50H
DEL	GRIDSS	CHROMOSOME_III:12342786-12343089	12342786	12343089	302		gcacggttttttgttgattttt	22	null	null	3		FALSE	FALSE	1	0	0	1	XF1700-0
DEL	GRIDSS	CHROMOSOME_I:11262358-11262786	11262358	11262786	427		ggagacgcagagcg	14	null	null	3		FALSE	FALSE	1	0	0	1	XF1700-50E
INV	GRIDSS	CHROMOSOME_X:2293760-2293945	2293760	2293945	184		TAT	3	null	null	3		FALSE	FALSE	1	0	0	1	FX2134-G50
TD	GRIDSS	CHROMOSOME_IV:7726996-7727510	7726996	7727510	513			0	null	null	3		FALSE	FALSE	1	0	0	1	XF1700-50H
TD	GRIDSS	CHROMOSOME_V:4868409-4868463	4868409	4868463	53		AATTTCA	7	null	null	3		FALSE	FALSE	1	0	0	1	XF1700-50I
TRANS	GRIDSS	CHROMOSOME_IV:13488763|CHROMOSOME_III:13671571	13488763	13671571	-1		TTTAATT	7	null	null	3		FALSE	FALSE	1	0	0	1	XF1700-50I
TRANS	GRIDSS	CHROMOSOME_III:3808706|CHROMOSOME_V:4868443	3808706	4868443	-1			0	null	null	3		FALSE	FALSE	1	0	0	1	XF1700-50I
DEL	GRIDSS	CHROMOSOME_X:1644154-1644167	1644154	1644167	12		g	1	null	null	3		FALSE	FALSE	1	0	0	1	FX2134-G50
DEL	GRIDSS	CHROMOSOME_X:2307214-2307706	2307214	2307706	491		aggtcgca	8	null	null	3		FALSE	FALSE	1	0	0	1	XF1700-50I
INV	GRIDSS	CHROMOSOME_X:12276509-12276620	12276509	12276620	110	T		0	null	null	3		FALSE	FALSE	1	0	0	1	XF1700-0
TRANS	GRIDSS	CHROMOSOME_IV:4044880|CHROMOSOME_II:4447086	4044880	4447086	-1		GGAA	4	null	null	3		FALSE	FALSE	1	0	0	1	XF1700-50H
DEL	GRIDSS	CHROMOSOME_II:12684894-12685234	12684894	12685234	339		aaaaattgtcgtg	13	null	null	3		FALSE	FALSE	1	0	0	1	FX2134-D50
DEL	GRIDSS	CHROMOSOME_I:14214921-14215074	14214921	14215074	152		accgcgacgcgaccgca	17	null	null	3		FALSE	FALSE	1	0	0	1	FX2134-I50
TRANS	GRIDSS	CHROMOSOME_II:1840047|CHROMOSOME_X:17519974	1840047	17519974	-1		CTTC	4	null	null	3		FALSE	FALSE	1	0	0	1	XF1700-50H
DEL	GRIDSS	CHROMOSOME_II:2305893-4353097	2305893	4353097	2047203		ttttaaaa	8	null	null	3		FALSE	FALSE	1	0	0	1	XF1700-50H
DEL	GRIDSS	CHROMOSOME_II:14084485-14084733	14084485	14084733	247		cgggaaattcccg	13	null	null	3		FALSE	FALSE	1	0	0	1	FX2134-D50
DELINS	GRIDSS	CHROMOSOME_IV:13910190-13910196	13910190	13910196	5	CGACC		0	FALSE	cgacc	3		FALSE	FALSE	1	0	0	1	FX2134-D50
DEL	GRIDSS	CHROMOSOME_IV:3054232-3054627	3054232	3054627	394		tttt	4	null	null	3		FALSE	FALSE	1	0	0	1	XF1582-0
DEL	GRIDSS	CHROMOSOME_X:2512677-2512878	2512677	2512878	200		atttaggccaagtatactacacaagtaccaatcgaaaaataacattctataaaaataacacacttttttcaaattaccggg	81	null	null	3		FALSE	FALSE	1	0	0	1	XF1582-0
DEL	GRIDSS	CHROMOSOME_III:1911538-1911831	1911538	1911831	292		caaaagtacgcaaacaccgagcaacccgacgcaaaaatgcacaat	45	null	null	3		FALSE	FALSE	1	0	0	1	XF1582-E50
DEL	GRIDSS	CHROMOSOME_V:18396766-18397223	18396766	18397223	456		acacgcgacgc	11	null	null	3		FALSE	FALSE	1	0	0	1	XF1582-E50
INV	Manta	CHROMOSOME_V:17461741-17465779	17461741	17465779	4037		ATCTCA	6	null	null	0		FALSE	FALSE	0	1	0	1		NL4721_50gen
INV	Manta	CHROMOSOME_V:2034175-2036145	2034175	2036145	1969		TCGGCAAATCGG	12	null	null	0		FALSE	FALSE	0	1	0	1		NL4721_50gen
INV	Manta	CHROMOSOME_II:1781881-1783187	1781881	1783187	1305		AACTTCGATTTTT	13	null	null	0		FALSE	FALSE	0	1	0	1		NL4721_50gen
DEL	Manta	CHROMOSOME_X:15835865-15836243	15835865	15836243	377		tttt	4	null	null	0		FALSE	FALSE	0	1	0	1		XF1116_3_40
INV	Manta	CHROMOSOME_II:9174655-9174964	9174655	9174964	308		TGCAT	5	null	null	0		FALSE	FALSE	0	1	0	1		NL4721_50gen
INV	Manta	CHROMOSOME_II:2129677-2130700	2129677	2130700	1022		CGAG	4	null	null	0		FALSE	FALSE	0	1	0	1		NL4721_50gen
DEL	GRIDSS	CHROMOSOME_II:8535183-8535575	8535183	8535575	391		cctggcgggtcg	12	null	null	3		FALSE	FALSE	1	0	0	1	XF1582-E50
DELINS	Manta	CHROMOSOME_IV:16759374-16759515	16759374	16759515	140	CGGAGGAATCCTGCCTGTCT		0	TRUE	cggaggaatcctgcctgtct	0		FALSE	TRUE	0	1	1	2		NL4716_50gen	XF1606-E50
INV	Pindel	CHROMOSOME_I:11626240-11640517	11626240	11640517	14277			0	null	null	0		FALSE	TRUE	0	0	1	1			XF1116_3_40
DELINS	Manta	CHROMOSOME_II:12827032-12827151	12827032	12827151	118	G		0	null	null	0		FALSE	FALSE	0	1	0	1		NL4722_50gen
INV	Manta	CHROMOSOME_IV:15324938-15327143	15324938	15327143	2204		ATCAAAAGGA	10	null	null	0		FALSE	FALSE	0	1	0	1		NL4721_50gen
DEL	Manta	CHROMOSOME_IV:17141218-17141413	17141218	17141413	194		a	1	null	null	0		FALSE	FALSE	0	1	0	1		N2_3_60
DELINS	Manta	CHROMOSOME_III:2683118-2683237	2683118	2683237	118	T		0	null	null	0		FALSE	TRUE	0	1	1	2		NL4721_50gen	XF1606-F49
INV	Manta	CHROMOSOME_X:15928545-15934612	15928545	15934612	6066		AAATATACA	9	null	null	0		FALSE	FALSE	0	1	0	1		NL4721_50gen
INV	Manta	CHROMOSOME_V:14728306-14738309	14728306	14738309	10002		ATTGATTTTTC	11	null	null	0		FALSE	FALSE	0	1	0	1		NL4721_50gen
DEL	Manta	CHROMOSOME_IV:5280160-5280299	5280160	5280299	138		c	1	null	null	0		FALSE	FALSE	0	1	0	1		NL4716_50gen
INV	Manta	CHROMOSOME_I:4767927-4769181	4767927	4769181	1253			0	null	null	0		FALSE	FALSE	0	1	0	1		NL4721_50gen
DELINS	Manta	CHROMOSOME_V:18415968-18416198	18415968	18416198	229	TT		0	null	null	0		FALSE	FALSE	0	1	0	1		XF1116_3_40
DEL	GRIDSS	CHROMOSOME_V:2060233-2060406	2060233	2060406	172		atatttt	7	null	null	3		FALSE	FALSE	1	0	0	1	XF1582-B50
INV	Manta	CHROMOSOME_X:13292306-13294275	13292306	13294275	1968		ATTTTA	6	null	null	0		FALSE	FALSE	0	1	0	1		NL4721_50gen
INV	Manta	CHROMOSOME_I:8531478-8531673	8531478	8531673	194		AAAT	4	null	null	0		FALSE	FALSE	0	1	0	1		NL4721_50gen
DEL	Manta	CHROMOSOME_X:8807737-8808047	8807737	8808047	309			0	null	null	0		FALSE	FALSE	0	1	0	1		XF1116_11_42
TD	Manta	CHROMOSOME_I:1908953-1909806	1908953	1909806	852		AAATTCTGTAAACTTTT	17	null	null	0		FALSE	FALSE	0	1	0	1		XF1116_11_42
INV	Manta	CHROMOSOME_V:18635861-18640655	18635861	18640655	4793		TGC	3	null	null	0		FALSE	FALSE	0	1	0	1		NL4721_50gen
INV	Manta	CHROMOSOME_IV:12913236-12913612	12913236	12913612	375		TGAAAATA	8	null	null	0		FALSE	FALSE	0	1	0	1		NL4721_50gen
DEL	Manta	CHROMOSOME_V:16684223-16684367	16684223	16684367	143		a	1	null	null	0		FALSE	FALSE	0	1	0	1		XF1116_7_40
INV	Manta	CHROMOSOME_V:8267888-8273627	8267888	8273627	5738		CTCCAG	6	null	null	0		FALSE	FALSE	0	1	0	1		NL4721_50gen
DEL	GRIDSS	CHROMOSOME_V:20085977-20085999	20085977	20085999	21			0	null	null	3		FALSE	FALSE	1	0	0	1	XF1582-B50
INV	Manta	CHROMOSOME_X:17176716-17178028	17176716	17178028	1311		TGAAAC	6	null	null	0		FALSE	FALSE	0	1	0	1		NL4721_50gen
DEL	Manta	CHROMOSOME_V:3056711-3056804	3056711	3056804	92		tt	2	null	null	0		FALSE	TRUE	0	1	1	2		NL4721_50gen	NL4721_50gen
DEL	Manta	CHROMOSOME_II:11985216-11985405	11985216	11985405	188		t	1	null	null	0		FALSE	FALSE	0	1	0	1		NL4716_50gen
INV	GRIDSS	CHROMOSOME_I:2143937-2143967	2143937	2143967	29		AAACAA	6	null	null	3		FALSE	FALSE	1	0	0	1	XF1582-G50
INV	Manta	CHROMOSOME_X:7443802-7443975	7443802	7443975	172		AAAGT	5	null	null	0		FALSE	FALSE	0	1	0	1		NL4721_50gen
INV	Manta	CHROMOSOME_IV:3182174-3183514	3182174	3183514	1339			0	null	null	0		FALSE	FALSE	0	1	0	1		NL4721_50gen
DELINS	Manta	CHROMOSOME_V:7035994-7036089	7035994	7036089	94	AAAAA		0	FALSE	aaaaa	0		FALSE	FALSE	0	1	0	1		NL4721_50gen
INV	Manta	CHROMOSOME_III:1952728-1953427	1952728	1953427	698			0	null	null	0		FALSE	FALSE	0	1	0	1		NL4721_50gen
INV	Manta	CHROMOSOME_V:18974176-18974914	18974176	18974914	737		AAATTA	6	null	null	0		FALSE	FALSE	0	1	0	1		NL4721_50gen
DEL	GRIDSS	CHROMOSOME_V:13646279-13646312	13646279	13646312	32		ggcggaaaaattt	13	null	null	3		FALSE	FALSE	1	0	0	1	XF1582-E50
TD	Manta	CHROMOSOME_IV:6669110-6670518	6669110	6670518	1407		TTGAAAGTTATTCATAGCTTGAAAAACG	28	null	null	0		FALSE	FALSE	0	1	0	1		NL4721_50gen
INV	Manta	CHROMOSOME_X:17456648-17459451	17456648	17459451	2802		ATTGCTTGG	9	null	null	0		FALSE	FALSE	0	1	0	1		NL4721_50gen
INV	Manta	CHROMOSOME_I:12681987-12682170	12681987	12682170	182		ACTC	4	null	null	0		FALSE	FALSE	0	1	0	1		NL4721_50gen
INV	Manta	CHROMOSOME_V:17568417-17568616	17568417	17568616	198		TTTTGAG	7	null	null	0		FALSE	FALSE	0	1	0	1		NL4721_50gen
INV	Manta	CHROMOSOME_III:2070388-2072148	2070388	2072148	1759		TCTCCAA	7	null	null	0		FALSE	FALSE	0	1	0	1		NL4721_50gen
DEL	Manta	CHROMOSOME_I:13856313-13856398	13856313	13856398	84			0	null	null	0		FALSE	FALSE	0	1	0	1		XF1116_3_40
INV	Manta	CHROMOSOME_II:9150445-9151981	9150445	9151981	1535		TAATATCTGA	10	null	null	0		FALSE	FALSE	0	1	0	1		NL4721_50gen
DEL	GRIDSS	CHROMOSOME_IV:1011121-1011670	1011121	1011670	548		aaagtacgcaaacaccgcg	19	null	null	3		FALSE	FALSE	1	0	0	1	XF1582-B50
INV	Manta	CHROMOSOME_I:3829012-3829168	3829012	3829168	155		TACAATTT	8	null	null	0		FALSE	FALSE	0	1	0	1		NL4721_50gen
TD	Manta	CHROMOSOME_III:13584628-13585591	13584628	13585591	962		GAGTTTTTCCGCAAGTAGATTTT	23	null	null	0		FALSE	FALSE	0	1	0	1		N2_4_60
DEL	Manta	CHROMOSOME_III:2155805-2156092	2155805	2156092	286		aaaaa	5	null	null	0		FALSE	FALSE	0	1	0	1		XF1116_7_40
INV	Manta	CHROMOSOME_V:16855247-16861228	16855247	16861228	5980		AGGTAA	6	null	null	0		FALSE	FALSE	0	1	0	1		NL4721_50gen
INV	Manta	CHROMOSOME_II:5757321-5758316	5757321	5758316	994		CATCGCTATCGAGGATCGGGATT	23	null	null	0		FALSE	FALSE	0	1	0	1		NL4721_50gen
INV	Manta	CHROMOSOME_V:13434927-13435135	13434927	13435135	207		AATTTCG	7	null	null	0		FALSE	FALSE	0	1	0	1		NL4721_50gen
DEL	Manta	CHROMOSOME_I:3807095-3807261	3807095	3807261	165			0	null	null	0		FALSE	FALSE	0	1	0	1		NL4716_50gen
INV	Manta	CHROMOSOME_II:12069023-12069800	12069023	12069800	776			0	null	null	0		FALSE	FALSE	0	1	0	1		NL4721_50gen
INV	Manta	CHROMOSOME_I:14208106-14209370	14208106	14209370	1263		ATTTAGT	7	null	null	0		FALSE	FALSE	0	1	0	1		NL4721_50gen
INV	Manta	CHROMOSOME_V:7630720-7633957	7630720	7633957	3236		AAACGAG	7	null	null	0		FALSE	FALSE	0	1	0	1		NL4721_50gen
INV	Manta	CHROMOSOME_V:13422374-13424536	13422374	13424536	2161		TCCAAAATATA	11	null	null	0		FALSE	FALSE	0	1	0	1		NL4721_50gen
DEL	GRIDSS	CHROMOSOME_I:14197662-14198100	14197662	14198100	437		cgcgtcgcggttcaattttt	20	null	null	3		FALSE	FALSE	1	0	0	1	XF1582-E50
INV	Manta	CHROMOSOME_II:2806270-2807087	2806270	2807087	816			0	null	null	0		FALSE	FALSE	0	1	0	1		NL4721_50gen
INV	Manta	CHROMOSOME_II:14067091-14068133	14067091	14068133	1041			0	null	null	0		FALSE	FALSE	0	1	0	1		NL4721_50gen
INV	Manta	CHROMOSOME_V:6027551-6027730	6027551	6027730	178		TTGTGA	6	null	null	0		FALSE	FALSE	0	1	0	1		NL4721_50gen
DEL	Manta	CHROMOSOME_I:1134193-1135012	1134193	1135012	818			0	null	null	0		FALSE	FALSE	0	1	0	1		NL4716_50gen
DEL	GRIDSS	CHROMOSOME_V:2031540-2032462	2031540	2032462	921			0	null	null	3		FALSE	FALSE	1	0	0	1	XF1582-E50
DEL	Pindel	CHROMOSOME_I:1007656-1009903	1007656	1009903	2247		ttttcacggattt	13	null	null	0		FALSE	TRUE	0	0	1	1			XF1116_3_40
INV	Manta	CHROMOSOME_II:5393142-5393193	5393142	5393193	50			0	null	null	0		FALSE	FALSE	0	1	0	1		NL4721_50gen
DEL	GRIDSS	CHROMOSOME_I:1246509-1246634	1246509	1246634	124		aaatttcaa	9	null	null	3		FALSE	FALSE	1	0	0	1	XF1582-E50
INV	Manta	CHROMOSOME_III:5580298-5587726	5580298	5587726	7427		ACC	3	null	null	0		FALSE	FALSE	0	1	0	1		NL4721_50gen
INV	Manta	CHROMOSOME_X:1153175-1155075	1153175	1155075	1899		TTGTTTCATGGATCT	15	null	null	0		FALSE	FALSE	0	1	0	1		NL4721_50gen
DEL	GRIDSS	CHROMOSOME_X:15200825-15201056	15200825	15201056	230		cggggg	6	null	null	3		FALSE	FALSE	1	0	0	1	XF1582-0
INV	Manta	CHROMOSOME_II:256222-256994	256222	256994	771		AAAACTAT	8	null	null	0		FALSE	FALSE	0	1	0	1		NL4721_50gen
INV	Manta	CHROMOSOME_II:2246461-2246980	2246461	2246980	518		TTTTT	5	null	null	0		FALSE	FALSE	0	1	0	1		NL4721_50gen
DELINS	GRIDSS	CHROMOSOME_V:11466749-11466775	11466749	11466775	25	TCTCTCTCTCTCTCTCTCTCTCTCA		0	TRUE	tctctctctctctctctctctctc	3		FALSE	FALSE	1	0	0	1	XF1582-E50
INV	Manta	CHROMOSOME_II:960764-964656	960764	964656	3891		AAATTTC	7	null	null	0		FALSE	FALSE	0	1	0	1		NL4721_50gen
DELINS	Manta	CHROMOSOME_V:6182584-6182821	6182584	6182821	236	GTA		0	null	null	0		FALSE	FALSE	0	1	0	1		N2_3_60
INV	Manta	CHROMOSOME_IV:4474511-4475258	4474511	4475258	746			0	null	null	0		FALSE	FALSE	0	1	0	1		NL4722_50gen
INV	Manta	CHROMOSOME_III:303352-304444	303352	304444	1091		AGGCCACCA	9	null	null	0		FALSE	FALSE	0	1	0	1		NL4721_50gen
INV	Manta	CHROMOSOME_V:16798536-16799160	16798536	16799160	623		TTTTGTGCTGG	11	null	null	0		FALSE	FALSE	0	1	0	1		NL4721_50gen
DEL	Manta	CHROMOSOME_III:12375081-12375186	12375081	12375186	104			0	null	null	0		FALSE	FALSE	0	1	0	1		NL4722_50gen
INV	Manta	CHROMOSOME_II:3322234-3325018	3322234	3325018	2783		CTATAG	6	null	null	0		FALSE	FALSE	0	1	0	1		NL4721_50gen
DEL	Manta	CHROMOSOME_II:13197773-13197934	13197773	13197934	160			0	null	null	0		FALSE	FALSE	0	1	0	1		NL4722_50gen
INV	Manta	CHROMOSOME_III:6858992-6860585	6858992	6860585	1592		AACTAACTT	9	null	null	0		FALSE	FALSE	0	1	0	1		NL4721_50gen
INV	Manta	CHROMOSOME_II:2881060-2881142	2881060	2881142	81			0	null	null	0		FALSE	FALSE	0	1	0	1		XF1116_11_42
DELINS	Pindel	CHROMOSOME_III:1407853-1407981	1407853	1407981	128	AGTCAC		0	FALSE	tcac	0		FALSE	TRUE	0	0	1	1			N2_3_60
INV	Manta	CHROMOSOME_V:2974379-2977600	2974379	2977600	3220		CTTACTGT	8	null	null	0		FALSE	FALSE	0	1	0	1		NL4721_50gen
INV	Manta	CHROMOSOME_II:1167885-1170617	1167885	1170617	2731		CAAATT	6	null	null	0		FALSE	FALSE	0	1	0	1		NL4721_50gen
DEL	GRIDSS	CHROMOSOME_I:11837543-11837849	11837543	11837849	305		ttcgttgtgggacccaaa	18	null	null	3		FALSE	FALSE	1	0	0	1	XF1582-E50
SINS	Manta	CHROMOSOME_III:12679201-12679205	12679201	12679205	0			0	null	null	0		FALSE	FALSE	0	1	0	1		XF1116_3_40
DEL	Manta	CHROMOSOME_III:1505337-1505753	1505337	1505753	415			0	null	null	0		FALSE	FALSE	0	1	0	1		NL4721_50gen
INV	Manta	CHROMOSOME_I:11011933-11013891	11011933	11013891	1957		ACCTC	5	null	null	0		FALSE	FALSE	0	1	0	1		NL4721_50gen
INV	Manta	CHROMOSOME_X:211134-212258	211134	212258	1123		AAAAGTGCA	9	null	null	0		FALSE	FALSE	0	1	0	1		NL4721_50gen
TRANS	Manta	CHROMOSOME_III:483660|CHROMOSOME_I:13462881	483660	13462881	-1			0	null	null	0		FALSE	FALSE	0	1	0	1		XF1116_11_42
DEL	Manta	CHROMOSOME_IV:3909887-3909992	3909887	3909992	104			0	null	null	0		FALSE	FALSE	0	1	0	1		XF1116_11_42
INV	Manta	CHROMOSOME_IV:4474078-4474995	4474078	4474995	916			0	null	null	0		FALSE	FALSE	0	1	0	1		NL4722_50gen
DEL	GRIDSS	CHROMOSOME_IV:15909072-15909587	15909072	15909587	514		agacgtcgggcgcg	14	null	null	3		FALSE	FALSE	1	0	0	1	XF1582-B50
INV	Manta	CHROMOSOME_IV:13980727-13980869	13980727	13980869	141		TTTCTGA	7	null	null	0		FALSE	FALSE	0	1	0	1		NL4721_50gen
INV	Manta	CHROMOSOME_II:3401032-3405735	3401032	3405735	4702		TTAAAAAC	8	null	null	0		FALSE	FALSE	0	1	0	1		NL4721_50gen
DEL	GRIDSS	CHROMOSOME_III:11563031-11563180	11563031	11563180	148		ttccggcaa	9	null	null	3		FALSE	FALSE	1	0	0	1	XF1582-E50
INV	Manta	CHROMOSOME_V:3113577-3115579	3113577	3115579	2001		AACTT	5	null	null	0		FALSE	FALSE	0	1	0	1		NL4721_50gen
INV	Manta	CHROMOSOME_X:652365-652536	652365	652536	170		GACGC	5	null	null	0		FALSE	FALSE	0	1	0	1		NL4721_50gen
INV	Manta	CHROMOSOME_V:16736465-16738370	16736465	16738370	1904		TTTGCT	6	null	null	0		FALSE	FALSE	0	1	0	1		NL4721_50gen
INV	Manta	CHROMOSOME_III:11568921-11569417	11568921	11569417	495			0	null	null	0		FALSE	FALSE	0	1	0	1		NL4721_50gen
INV	Manta	CHROMOSOME_V:10938060-10939246	10938060	10939246	1185		GGT	3	null	null	0		FALSE	FALSE	0	1	0	1		NL4721_50gen
INV	Manta	CHROMOSOME_IV:16875948-16877872	16875948	16877872	1923		TTTTGCTAATACTGATAA	18	null	null	0		FALSE	FALSE	0	1	0	1		NL4721_50gen
DEL	Manta	CHROMOSOME_V:364242-364336	364242	364336	93		tt	2	null	null	0		FALSE	FALSE	0	1	0	1		NL4716_50gen
DEL	Manta	CHROMOSOME_II:1087799-1087982	1087799	1087982	182		c	1	null	null	0		FALSE	TRUE	0	1	1	2		NL4721_50gen	NL4721_50gen
INV	Manta	CHROMOSOME_V:14891769-14898615	14891769	14898615	6845		TGGCTTCTGGAA	12	null	null	0		FALSE	FALSE	0	1	0	1		NL4721_50gen
DELINS	Manta	CHROMOSOME_V:17166630-17166714	17166630	17166714	83	AGAAAAAAATCTTATTTTTATATAACAATATAAAGATTTG		0	FALSE	agaaaaaaa	0		FALSE	FALSE	0	1	0	1		NL4721_50gen
DEL	Manta	CHROMOSOME_IV:9740987-9741233	9740987	9741233	245			0	null	null	0		FALSE	FALSE	0	1	0	1		XF1116_11_42
INV	Manta	CHROMOSOME_IV:1748756-1749722	1748756	1749722	965			0	null	null	0		FALSE	FALSE	0	1	0	1		NL4716_50gen
INV	Manta	CHROMOSOME_III:1981603-1983048	1981603	1983048	1444		CTGCGCCACG	10	null	null	0		FALSE	FALSE	0	1	0	1		NL4721_50gen
INV	Manta	CHROMOSOME_I:4633911-4634117	4633911	4634117	205		TCACC	5	null	null	0		FALSE	FALSE	0	1	0	1		NL4721_50gen
INV	Manta	CHROMOSOME_II:1850198-1854590	1850198	1854590	4391		ACAG	4	null	null	0		FALSE	FALSE	0	1	0	1		NL4721_50gen
DEL	Manta	CHROMOSOME_X:15769652-15769858	15769652	15769858	205			0	null	null	0		FALSE	FALSE	0	1	0	1		XF1116_3_40
INV	Manta	CHROMOSOME_V:16736870-16738303	16736870	16738303	1432		TATGGA	6	null	null	0		FALSE	FALSE	0	1	0	1		NL4721_50gen
INV	Manta	CHROMOSOME_X:17186786-17186913	17186786	17186913	126		AAAAA	5	null	null	0		FALSE	FALSE	0	1	0	1		NL4721_50gen
DEL	GRIDSS	CHROMOSOME_III:347585-347648	347585	347648	62		tatttagca	9	null	null	3		FALSE	FALSE	1	0	0	1	XF1582-G50
DEL	Manta	CHROMOSOME_II:7626428-7626657	7626428	7626657	228			0	null	null	0		FALSE	FALSE	0	1	0	1		XF1116_3_40
INV	Manta	CHROMOSOME_IV:13286422-13287514	13286422	13287514	1091		ATTGAATTTC	10	null	null	0		FALSE	FALSE	0	1	0	1		NL4721_50gen
INV	Manta	CHROMOSOME_V:3299367-3309155	3299367	3309155	9787		TACCGA	6	null	null	0		FALSE	FALSE	0	1	0	1		NL4721_50gen
INV	Manta	CHROMOSOME_IV:2344564-2345507	2344564	2345507	942		AATTT	5	null	null	0		FALSE	FALSE	0	1	0	1		NL4721_50gen
INV	Manta	CHROMOSOME_I:14972045-14972166	14972045	14972166	120		AAATCTAGT	9	null	null	0		FALSE	FALSE	0	1	0	1		NL4721_50gen
DEL	GRIDSS	CHROMOSOME_II:2187703-2187992	2187703	2187992	288		attttcgagtttcgagccgcgacgcgaccgca	32	null	null	3		FALSE	FALSE	1	0	0	1	XF1582-G50
DEL	GRIDSS	CHROMOSOME_V:17768581-17769024	17768581	17769024	442		atctgcaccaggggt	15	null	null	3		FALSE	FALSE	1	0	0	1	XF1582-B50
DEL	Manta	CHROMOSOME_V:19364414-19364991	19364414	19364991	576		aaaaa	5	null	null	0		FALSE	FALSE	0	1	0	1		NL4722_50gen
TRANS	Manta	CHROMOSOME_III:11114437|CHROMOSOME_X:17665928	11114437	17665928	-1			0	null	null	0		FALSE	FALSE	0	1	0	1		N2_4_60
INV	Manta	CHROMOSOME_V:2309791-2310496	2309791	2310496	704		CAGAGTACG	9	null	null	0		FALSE	FALSE	0	1	0	1		NL4721_50gen
DEL	Pindel	CHROMOSOME_I:4336436-4336454	4336436	4336454	18		atat	4	null	null	0		FALSE	TRUE	0	0	1	1			N2_4_60
DEL	GRIDSS	CHROMOSOME_I:4537127-4537396	4537127	4537396	268		cg	2	null	null	3		FALSE	FALSE	1	0	0	1	XF1582-B50
INV	Manta	CHROMOSOME_V:2324304-2327493	2324304	2327493	3188		TGATTC	6	null	null	0		FALSE	FALSE	0	1	0	1		NL4721_50gen
INV	Manta	CHROMOSOME_III:5579329-5588386	5579329	5588386	9056		TAAA	4	null	null	0		FALSE	FALSE	0	1	0	1		NL4721_50gen
DEL	Manta	CHROMOSOME_X:10973896-10974417	10973896	10974417	520		aa	2	null	null	0		FALSE	FALSE	0	1	0	1		NL4716_50gen
INV	Manta	CHROMOSOME_I:732500-767169	732500	767169	34668	C		0	null	null	0		FALSE	FALSE	0	1	0	1		NL4716_50gen
DEL	GRIDSS	CHROMOSOME_X:4154939-4154952	4154939	4154952	12		cacacacacaca	12	null	null	3		FALSE	FALSE	1	0	0	1	XF1582-B50
DEL	Pindel	CHROMOSOME_X:16256717-16256728	16256717	16256728	11		tacat	5	null	null	0		FALSE	TRUE	0	0	1	1			N2_2_60
INV	GRIDSS	CHROMOSOME_IV:1248831-1249032	1248831	1249032	200		CTTTCAT	7	null	null	3		FALSE	FALSE	1	0	0	1	XF1582-G50
INV	Manta	CHROMOSOME_V:18633373-18642760	18633373	18642760	9386			0	null	null	0		FALSE	FALSE	0	1	0	1		NL4721_50gen
INV	Manta	CHROMOSOME_I:3453076-11511655	3453076	11511655	8058578			0	null	null	0		FALSE	FALSE	0	1	0	1		NL4722_50gen
SINS	Manta	CHROMOSOME_V:3115269-3115290	3115269	3115290	0			0	null	null	0		FALSE	FALSE	0	1	0	1		NL4721_50gen
INV	Manta	CHROMOSOME_V:3424074-3426805	3424074	3426805	2730		GATCCAAGCCATGGAGAATTATTCTGAA	28	null	null	0		FALSE	FALSE	0	1	0	1		NL4721_50gen
INV	Manta	CHROMOSOME_II:929865-931840	929865	931840	1974		ATCGT	5	null	null	0		FALSE	FALSE	0	1	0	1		NL4721_50gen
DEL	GRIDSS	CHROMOSOME_III:7446327-7446339	7446327	7446339	11			0	null	null	3		FALSE	FALSE	1	0	0	1	XF1582-0
DELINS	Manta	CHROMOSOME_II:12951710-12951828	12951710	12951828	117	CCAACTA		0	TRUE	ccaacta	0		FALSE	TRUE	0	1	1	2		NL4721_50gen	NL4721_50gen
INV	Manta	CHROMOSOME_II:2342393-2342556	2342393	2342556	162		CAAAAATTA	9	null	null	0		FALSE	FALSE	0	1	0	1		NL4721_50gen
DEL	Manta	CHROMOSOME_IV:16263778-16263961	16263778	16263961	182			0	null	null	0		FALSE	FALSE	0	1	0	1		NL4722_50gen
DEL	Manta	CHROMOSOME_V:11886533-11886615	11886533	11886615	81		ttt	3	null	null	0		FALSE	FALSE	0	1	0	1		NL4716_50gen
INV	Manta	CHROMOSOME_X:9216747-9217012	9216747	9217012	264		CACA	4	null	null	0		FALSE	FALSE	0	1	0	1		NL4721_50gen
DEL	GRIDSS	CHROMOSOME_III:1952819-1953109	1952819	1953109	289		atttttgg	8	null	null	3		FALSE	FALSE	1	0	0	1	XF1582-G50
INV	Manta	CHROMOSOME_IV:9767612-9769367	9767612	9769367	1754		CACCTCC	7	null	null	0		FALSE	FALSE	0	1	0	1		NL4721_50gen
INV	Manta	CHROMOSOME_III:9099593-9103179	9099593	9103179	3585		TATAACTTGTTA	12	null	null	0		FALSE	FALSE	0	1	0	1		NL4721_50gen
DELINS	Manta	CHROMOSOME_IV:1903032-1903185	1903032	1903185	152	CTGA		0	null	null	0		FALSE	FALSE	0	1	0	1		XF1700-50I
INV	Manta	CHROMOSOME_II:800487-806003	800487	806003	5515		TTTTCAGAAATTCTTCCGTCGT	22	null	null	0		FALSE	FALSE	0	1	0	1		NL4721_50gen
DEL	Manta	CHROMOSOME_III:11953720-11953789	11953720	11953789	68			0	null	null	0		FALSE	FALSE	0	1	0	1		NL4722_50gen
INV	Manta	CHROMOSOME_V:10278357-10281030	10278357	10281030	2672		GTCTGGATTCAGGTTAG	17	null	null	0		FALSE	FALSE	0	1	0	1		NL4721_50gen
INV	Manta	CHROMOSOME_I:11697095-11699749	11697095	11699749	2653		ATAGTCT	7	null	null	0		FALSE	FALSE	0	1	0	1		NL4721_50gen
INV	Manta	CHROMOSOME_I:2495272-2496490	2495272	2496490	1217			0	null	null	0		FALSE	FALSE	0	1	0	1		NL4721_50gen
INV	Manta	CHROMOSOME_II:2181190-2182876	2181190	2182876	1685		TGG	3	null	null	0		FALSE	FALSE	0	1	0	1		NL4721_50gen
INV	Manta	CHROMOSOME_V:7634570-7635955	7634570	7635955	1384		TAGC	4	null	null	0		FALSE	FALSE	0	1	0	1		NL4721_50gen
TRANS	Manta	CHROMOSOME_III:12131927|CHROMOSOME_V:18566265	12131927	18566265	-1			0	null	null	0		FALSE	FALSE	0	1	0	1		XF1700-50I
DELINS	Manta	CHROMOSOME_V:980793-980903	980793	980903	109	AAA		0	null	null	0		FALSE	TRUE	0	1	1	2		NL4721_50gen	XF1606-G50
INV	Manta	CHROMOSOME_V:18793615-18797293	18793615	18797293	3677		ATTATTCAC	9	null	null	0		FALSE	FALSE	0	1	0	1		NL4721_50gen
DEL	Manta	CHROMOSOME_V:17584230-17584428	17584230	17584428	197		tc	2	null	null	0		FALSE	FALSE	0	1	0	1		XF1116_3_40
INV	Manta	CHROMOSOME_V:368762-374733	368762	374733	5970		CCCCTCT	7	null	null	0		FALSE	FALSE	0	1	0	1		NL4721_50gen
INV	Manta	CHROMOSOME_V:8739973-8740774	8739973	8740774	800		AAAAATATTACAAAAAAT	18	null	null	0		FALSE	FALSE	0	1	0	1		NL4721_50gen
INV	Manta	CHROMOSOME_II:3987810-3988700	3987810	3988700	889			0	null	null	0		FALSE	FALSE	0	1	0	1		NL4721_50gen
INV	Manta	CHROMOSOME_IV:9212314-9212486	9212314	9212486	171		ATCCATT	7	null	null	0		FALSE	FALSE	0	1	0	1		NL4721_50gen
DEL	Manta	CHROMOSOME_II:14267347-14267627	14267347	14267627	279		a	1	null	null	0		FALSE	FALSE	0	1	0	1		XF1116_3_40
TD	Manta	CHROMOSOME_V:6175371-6176160	6175371	6176160	788			0	null	null	0		FALSE	FALSE	0	1	0	1		XF1116_3_40
SINS	Pindel	CHROMOSOME_I:7667699-7667699	7667699	7667699	8	CAAAAGGT		0	TRUE	caaaaggt	0		FALSE	TRUE	0	0	1	1			N2_4_60
DEL	Manta	CHROMOSOME_III:12716816-12717337	12716816	12717337	520		ac	2	null	null	0		FALSE	FALSE	0	1	0	1		XF1116_11_42
DEL	Manta	CHROMOSOME_IV:17148171-17148471	17148171	17148471	299			0	null	null	0		FALSE	FALSE	0	1	0	1		XF1700-50I
DEL	Manta	CHROMOSOME_III:11153387-11153456	11153387	11153456	68		aaaaa	5	null	null	0		FALSE	FALSE	0	1	0	1		XF1116_3_40
DELINS	Manta	CHROMOSOME_V:10696462-10696619	10696462	10696619	156	TTTAGAAACTAAAATATTTTAGAAACTAAAAGAAGTTGTGCTTATTAGAAACT		0	TRUE	aaaagaagttgtgctt	0		FALSE	TRUE	0	1	1	2		NL4722_50gen	NL4722_50gen
DEL	Manta	CHROMOSOME_II:5074590-5076568	5074590	5076568	1977		t	1	null	null	0		FALSE	FALSE	0	1	0	1		FX2134-D50
INV	Manta	CHROMOSOME_IV:14797661-14797838	14797661	14797838	176		GAA	3	null	null	0		FALSE	FALSE	0	1	0	1		NL4721_50gen
TRANS	Manta	CHROMOSOME_III:4670614|CHROMOSOME_IV:15853793	4670614	15853793	-1	GGGT		0	null	null	0		FALSE	FALSE	0	1	0	1		NL4716_50gen
DELINS	Manta	CHROMOSOME_III:1407852-1407980	1407852	1407980	127	AGTCAC		0	FALSE	tcac	0		FALSE	TRUE	0	1	1	2		N2_3_60	N2_3_60
INV	Manta	CHROMOSOME_III:1596839-1597429	1596839	1597429	589			0	null	null	0		FALSE	FALSE	0	1	0	1		NL4721_50gen
INV	Manta	CHROMOSOME_IV:7976051-7978288	7976051	7978288	2236		CTGGAA	6	null	null	0		FALSE	FALSE	0	1	0	1		NL4721_50gen
INV	Manta	CHROMOSOME_IV:10562034-10562381	10562034	10562381	346		TATTCGT	7	null	null	0		FALSE	FALSE	0	1	0	1		NL4721_50gen
DELINS	Manta	CHROMOSOME_III:13467770-13468032	13467770	13468032	261	T		0	null	null	0		FALSE	TRUE	0	1	1	2		NL4721_50gen	NL4721_50gen
INV	Manta	CHROMOSOME_IV:5275582-5275799	5275582	5275799	216		AATTTCAT	8	null	null	0		FALSE	FALSE	0	1	0	1		NL4721_50gen
TRANS	Manta	CHROMOSOME_X:8412212|CHROMOSOME_V:20332142	8412212	20332142	-1			0	null	null	0		FALSE	FALSE	0	1	0	1		N2_2_60
INV	Manta	CHROMOSOME_II:14288684-14290084	14288684	14290084	1399		TCGGAAA	7	null	null	0		FALSE	FALSE	0	1	0	1		NL4721_50gen
INV	Manta	CHROMOSOME_I:13778220-13779319	13778220	13779319	1098		ATTTCG	6	null	null	0		FALSE	FALSE	0	1	0	1		NL4721_50gen
INV	Manta	CHROMOSOME_IV:13264301-13268077	13264301	13268077	3775			0	null	null	0		FALSE	FALSE	0	1	0	1		NL4721_50gen
INV	Manta	CHROMOSOME_X:97075-98359	97075	98359	1283			0	null	null	0		FALSE	FALSE	0	1	0	1		NL4716_50gen
INV	Manta	CHROMOSOME_III:9733582-9733761	9733582	9733761	178		TAACGCT	7	null	null	0		FALSE	FALSE	0	1	0	1		NL4721_50gen
TD	Manta	CHROMOSOME_IV:15060134-15061465	15060134	15061465	1330		C	1	null	null	0		FALSE	FALSE	0	1	0	1		XF1700-50I
INV	Manta	CHROMOSOME_X:7123519-7123719	7123519	7123719	199		TTCAAAAA	8	null	null	0		FALSE	FALSE	0	1	0	1		NL4721_50gen
DEL	Manta	CHROMOSOME_I:653222-653295	653222	653295	72		tttg	4	null	null	0		FALSE	FALSE	0	1	0	1		XF1116_3_40
INV	Manta	CHROMOSOME_IV:2560118-2561545	2560118	2561545	1426		ATCCCTAAAATTA	13	null	null	0		FALSE	FALSE	0	1	0	1		NL4716_50gen
INV	Manta	CHROMOSOME_IV:4337727-4346113	4337727	4346113	8385		GATTA	5	null	null	0		FALSE	FALSE	0	1	0	1		NL4721_50gen
TD	Manta	CHROMOSOME_X:1643529-1643618	1643529	1643618	88		TTTGGAGCGGTTT	13	null	null	0		FALSE	FALSE	0	1	0	1		XF1700-50I
DEL	Pindel	CHROMOSOME_II:10938399-10938406	10938399	10938406	7		at	2	null	null	0		FALSE	TRUE	0	0	1	1			N2_2_60
INV	Manta	CHROMOSOME_I:14206297-14211710	14206297	14211710	5412		TGGTGGTG	8	null	null	0		FALSE	FALSE	0	1	0	1		NL4721_50gen
INV	Manta	CHROMOSOME_IV:4044131-4045134	4044131	4045134	1002			0	null	null	0		FALSE	FALSE	0	1	0	1		NL4721_50gen
TD	Manta	CHROMOSOME_IV:3239417-3241193	3239417	3241193	1775			0	null	null	0		FALSE	FALSE	0	1	0	1		XF1700-50I
DEL	Manta	CHROMOSOME_IV:12239879-12240049	12239879	12240049	169		c	1	null	null	0		FALSE	FALSE	0	1	0	1		NL4716_50gen
DELINS	Manta	CHROMOSOME_I:1779241-1779355	1779241	1779355	113	AAAAATAAAAATGCGGGAAAAAAAAAA		0	TRUE	aaaaatgcgggaa	0		FALSE	TRUE	0	1	1	2		NL4716_50gen	NL4716_50gen
DEL	Manta	CHROMOSOME_IV:15046900-15047232	15046900	15047232	331			0	null	null	0		FALSE	FALSE	0	1	0	1		XF1116_7_40
INV	Manta	CHROMOSOME_III:2699598-2796820	2699598	2796820	97221		TTTTTGAACCATAGGTGTCAAATTTCAGGTAAAAATCCGAAAAATGCTCAAAAATTACCAT	61	null	null	0		FALSE	FALSE	0	1	0	1		XF1116_7_40
TRANS	Manta	CHROMOSOME_X:10659181|CHROMOSOME_IV:12328859	10659181	12328859	-1		CTACTTTCTT	10	null	null	0		FALSE	FALSE	0	1	0	1		XF1700-50H
TRANS	Manta	CHROMOSOME_I:11175578|CHROMOSOME_II:15094782	11175578	15094782	-1			0	null	null	0		FALSE	FALSE	0	1	0	1		NL4721_50gen
INV	Manta	CHROMOSOME_V:15618889-15622282	15618889	15622282	3392		TCCAT	5	null	null	0		FALSE	FALSE	0	1	0	1		NL4721_50gen
TRANS	Manta	CHROMOSOME_I:2893685|CHROMOSOME_II:12281744	2893685	12281744	-1			0	null	null	0		FALSE	FALSE	0	1	0	1		XF1116_11_42
DEL	Manta	CHROMOSOME_V:13720860-13721245	13720860	13721245	384			0	null	null	0		FALSE	FALSE	0	1	0	1		NL4716_50gen
TRANS	Manta	CHROMOSOME_I:4539341|CHROMOSOME_II:13459989	4539341	13459989	-1		AG	2	null	null	0		FALSE	FALSE	0	1	0	1		XF1700-50E
INV	Manta	CHROMOSOME_V:17536701-17536861	17536701	17536861	159		TTTTGAA	7	null	null	0		FALSE	FALSE	0	1	0	1		NL4721_50gen
INV	Manta	CHROMOSOME_II:10737693-10739878	10737693	10739878	2184			0	null	null	0		FALSE	FALSE	0	1	0	1		NL4721_50gen
DEL	Manta	CHROMOSOME_V:1683130-1683363	1683130	1683363	232			0	null	null	0		FALSE	FALSE	0	1	0	1		NL4722_50gen
DEL	Pindel	CHROMOSOME_V:18324061-18324067	18324061	18324067	6		tca	3	null	null	0		FALSE	TRUE	0	0	1	1			N2_2_60
INV	Manta	CHROMOSOME_III:3082073-3082183	3082073	3082183	109		TTTTCA	6	null	null	0		FALSE	FALSE	0	1	0	1		NL4721_50gen
INV	Manta	CHROMOSOME_X:258644-259354	258644	259354	709			0	null	null	0		FALSE	FALSE	0	1	0	1		NL4721_50gen
DEL	Manta	CHROMOSOME_I:12027600-12027807	12027600	12027807	206			0	null	null	0		FALSE	FALSE	0	1	0	1		XF1700-50E
INV	Manta	CHROMOSOME_I:13783901-13784616	13783901	13784616	714			0	null	null	0		FALSE	FALSE	0	1	0	1		NL4721_50gen
INV	Manta	CHROMOSOME_I:10785668-10791715	10785668	10791715	6046		TTCAAAA	7	null	null	0		FALSE	FALSE	0	1	0	1		NL4721_50gen
DEL	Manta	CHROMOSOME_V:9902299-9902355	9902299	9902355	55			0	null	null	0		FALSE	FALSE	0	1	0	1		XF1700-50E
INV	Manta	CHROMOSOME_III:6914305-6916135	6914305	6916135	1829			0	null	null	0		FALSE	FALSE	0	1	0	1		NL4721_50gen
INV	Manta	CHROMOSOME_V:8268455-8272873	8268455	8272873	4417		AACGGTATC	9	null	null	0		FALSE	FALSE	0	1	0	1		NL4721_50gen
DEL	Manta	CHROMOSOME_I:849323-849418	849323	849418	94		gggg	4	null	null	0		FALSE	FALSE	0	1	0	1		NL4716_50gen
INV	Manta	CHROMOSOME_I:1567949-1568173	1567949	1568173	223		CATTTAC	7	null	null	0		FALSE	FALSE	0	1	0	1		NL4721_50gen
INV	Manta	CHROMOSOME_IV:17162634-17167256	17162634	17167256	4621		CTGAAAATG	9	null	null	0		FALSE	FALSE	0	1	0	1		NL4721_50gen
INV	Manta	CHROMOSOME_V:417147-423123	417147	423123	5975		CCGTAAACGTGAAA	14	null	null	0		FALSE	FALSE	0	1	0	1		NL4721_50gen
INV	Manta	CHROMOSOME_IV:14935800-14938673	14935800	14938673	2872			0	null	null	0		FALSE	FALSE	0	1	0	1		NL4721_50gen
TRANS	Manta	CHROMOSOME_X:21612|CHROMOSOME_IV:2379873	21612	2379873	-1			0	null	null	0		FALSE	FALSE	0	1	0	1		XF1700-50H
INV	Manta	CHROMOSOME_I:2628082-2630654	2628082	2630654	2571		AAC	3	null	null	0		FALSE	FALSE	0	1	0	1		NL4721_50gen
INV	Manta	CHROMOSOME_II:14217376-14218540	14217376	14218540	1163			0	null	null	0		FALSE	FALSE	0	1	0	1		NL4721_50gen
DEL	Manta	CHROMOSOME_III:6685620-6685754	6685620	6685754	133		c	1	null	null	0		FALSE	FALSE	0	1	0	1		XF1116_3_40
INV	Manta	CHROMOSOME_IV:2801332-2802233	2801332	2802233	900		TTTTGAATTTT	11	null	null	0		FALSE	FALSE	0	1	0	1		NL4721_50gen
DEL	Manta	CHROMOSOME_IV:155002-155165	155002	155165	162		c	1	null	null	0		FALSE	FALSE	0	1	0	1		XF1116_7_40
TDINS	Manta	CHROMOSOME_V:6944034-6945399	6944034	6945399	1364	TCACCCCCCACGCCCC		0	FALSE	gccc	0		FALSE	FALSE	0	1	0	1		XF1700-50I
INV	Manta	CHROMOSOME_I:13474659-13476115	13474659	13476115	1455			0	null	null	0		FALSE	FALSE	0	1	0	1		NL4721_50gen
INV	Manta	CHROMOSOME_IV:1748692-1749359	1748692	1749359	666			0	null	null	0		FALSE	FALSE	0	1	0	1		NL4716_50gen
INV	Manta	CHROMOSOME_III:11704369-11706331	11704369	11706331	1961		CTGCTC	6	null	null	0		FALSE	FALSE	0	1	0	1		NL4721_50gen
INV	Manta	CHROMOSOME_II:12436653-12437061	12436653	12437061	407		TGT	3	null	null	0		FALSE	FALSE	0	1	0	1		NL4721_50gen
DEL	Manta	CHROMOSOME_II:14736709-14736986	14736709	14736986	276		tt	2	null	null	0		FALSE	FALSE	0	1	0	1		XF1116_7_40
INV	Manta	CHROMOSOME_X:12740276-12748376	12740276	12748376	8099		GTT	3	null	null	0		FALSE	FALSE	0	1	0	1		NL4721_50gen
INV	Manta	CHROMOSOME_IV:6136472-6136675	6136472	6136675	202		ATATCTGC	8	null	null	0		FALSE	FALSE	0	1	0	1		NL4721_50gen
INV	Manta	CHROMOSOME_V:2741248-2741450	2741248	2741450	201		ATATTTC	7	null	null	0		FALSE	FALSE	0	1	0	1		NL4721_50gen
DEL	Manta	CHROMOSOME_III:1174508-1174712	1174508	1174712	203			0	null	null	0		FALSE	FALSE	0	1	0	1		XF1116_3_40
INV	Manta	CHROMOSOME_II:15114709-15114856	15114709	15114856	146			0	null	null	0		FALSE	FALSE	0	1	0	1		FX2134-D50
INV	Manta	CHROMOSOME_V:14586292-14586891	14586292	14586891	598	TGTTTT		0	null	null	0		FALSE	FALSE	0	1	0	1		N2_4_60
INV	Manta	CHROMOSOME_II:2436128-2437375	2436128	2437375	1246			0	null	null	0		FALSE	FALSE	0	1	0	1		NL4721_50gen
INV	Manta	CHROMOSOME_I:12996953-12997070	12996953	12997070	116		ATTCTCAA	8	null	null	0		FALSE	FALSE	0	1	0	1		NL4721_50gen
INV	Manta	CHROMOSOME_IV:10539211-10541181	10539211	10541181	1969		CTACTTAAAG	10	null	null	0		FALSE	FALSE	0	1	0	1		NL4721_50gen
INV	Manta	CHROMOSOME_I:815000-822689	815000	822689	7688			0	null	null	0		FALSE	FALSE	0	1	0	1		NL4721_50gen
INV	Manta	CHROMOSOME_I:9535170-9535331	9535170	9535331	160		ACTTGCTC	8	null	null	0		FALSE	FALSE	0	1	0	1		NL4721_50gen
INV	Manta	CHROMOSOME_V:17011308-17012335	17011308	17012335	1026		CAACGGAGG	9	null	null	0		FALSE	FALSE	0	1	0	1		NL4721_50gen
TD	Manta	CHROMOSOME_IV:1285880-1583953	1285880	1583953	298072			0	null	null	0		FALSE	FALSE	0	1	0	1		FX2134-D50
INV	Manta	CHROMOSOME_I:13810085-13811001	13810085	13811001	915			0	null	null	0		FALSE	FALSE	0	1	0	1		NL4721_50gen
INV	Manta	CHROMOSOME_IV:2448804-2449875	2448804	2449875	1070		CGCGCACG	8	null	null	0		FALSE	FALSE	0	1	0	1		NL4721_50gen
INV	Manta	CHROMOSOME_III:2322682-2324775	2322682	2324775	2092			0	null	null	0		FALSE	FALSE	0	1	0	1		NL4721_50gen
TD	Manta	CHROMOSOME_II:9309762-9311443	9309762	9311443	1680			0	null	null	0		FALSE	FALSE	0	1	0	1		FX2134-D50
DEL	Manta	CHROMOSOME_I:2658525-2658647	2658525	2658647	121		cccccccc	8	null	null	0		FALSE	TRUE	0	1	1	2		NL4721_50gen	XF1632-A50
INV	Manta	CHROMOSOME_V:16854832-16861631	16854832	16861631	6798		AAACAGGTT	9	null	null	0		FALSE	FALSE	0	1	0	1		NL4721_50gen
DEL	Manta	CHROMOSOME_II:2255701-2255865	2255701	2255865	163			0	null	null	0		FALSE	FALSE	0	1	0	1		XF1116_7_40
DEL	Manta	CHROMOSOME_X:4042912-4043475	4042912	4043475	562			0	null	null	0		FALSE	FALSE	0	1	0	1		N2_4_60
INV	Manta	CHROMOSOME_II:2749346-2749533	2749346	2749533	186		TTGTAGA	7	null	null	0		FALSE	FALSE	0	1	0	1		NL4721_50gen
INV	Manta	CHROMOSOME_IV:6966461-6969224	6966461	6969224	2762		TTTGG	5	null	null	0		FALSE	FALSE	0	1	0	1		NL4721_50gen
DEL	Manta	CHROMOSOME_III:478013-492681	478013	492681	14667		g	1	null	null	0		FALSE	FALSE	0	1	0	1		XF1700-0
INV	Manta	CHROMOSOME_V:7558529-7563509	7558529	7563509	4979		CAACTAACCTT	11	null	null	0		FALSE	FALSE	0	1	0	1		NL4721_50gen
INV	Manta	CHROMOSOME_II:1327573-1329349	1327573	1329349	1775		TTTTCACA	8	null	null	0		FALSE	FALSE	0	1	0	1		NL4721_50gen
INV	Manta	CHROMOSOME_IV:10075803-10079817	10075803	10079817	4013		AGTTAATTTGCAATGTCTACAACATGAG	28	null	null	0		FALSE	FALSE	0	1	0	1		NL4721_50gen
DEL	Manta	CHROMOSOME_V:19238938-19239169	19238938	19239169	230			0	null	null	0		FALSE	FALSE	0	1	0	1		NL4716_50gen
INV	Manta	CHROMOSOME_II:13623035-13625479	13623035	13625479	2443		ATATTCGGT	9	null	null	0		FALSE	FALSE	0	1	0	1		NL4721_50gen
DEL	Manta	CHROMOSOME_I:2191873-2192045	2191873	2192045	171		a	1	null	null	0		FALSE	FALSE	0	1	0	1		XF1116_11_42
DEL	Manta	CHROMOSOME_X:16225179-16225288	16225179	16225288	108		a	1	null	null	0		FALSE	FALSE	0	1	0	1		NL4716_50gen
SINS	Manta	CHROMOSOME_X:5229911-5230077	5229911	5230077	0			0	null	null	0		FALSE	FALSE	0	1	0	1		N2_2_60
INV	Manta	CHROMOSOME_I:11012472-11013352	11012472	11013352	879		TTCT	4	null	null	0		FALSE	FALSE	0	1	0	1		NL4721_50gen
INV	Manta	CHROMOSOME_I:14207253-14210051	14207253	14210051	2797		TTTTTTTTTAAGTTTTG	17	null	null	0		FALSE	FALSE	0	1	0	1		NL4721_50gen
INV	Manta	CHROMOSOME_II:13132327-13135987	13132327	13135987	3659		TTTTTATTTAGTTTCAAAA	19	null	null	0		FALSE	FALSE	0	1	0	1		NL4716_50gen
INV	Manta	CHROMOSOME_I:11041223-11041787	11041223	11041787	563		CAAAAT	6	null	null	0		FALSE	FALSE	0	1	0	1		NL4721_50gen
INV	Manta	CHROMOSOME_III:1431985-1432791	1431985	1432791	805			0	null	null	0		FALSE	FALSE	0	1	0	1		NL4721_50gen
SINS	Manta	CHROMOSOME_III:3445273-3445383	3445273	3445383	0			0	null	null	0		FALSE	FALSE	0	1	0	1		N2_4_60
DEL	Manta	CHROMOSOME_V:319168-319252	319168	319252	83			0	null	null	0		FALSE	FALSE	0	1	0	1		NL4722_50gen
TD	Manta	CHROMOSOME_II:7573856-7584920	7573856	7584920	11063		GTTGGATATGAAGAG	15	null	null	0		FALSE	FALSE	0	1	0	1		FX2134-I50
DEL	Manta	CHROMOSOME_IV:13204709-13204896	13204709	13204896	186			0	null	null	0		FALSE	FALSE	0	1	0	1		XF1116_7_40
DEL	Pindel	CHROMOSOME_IV:9818473-9818474	9818473	9818474	1			0	null	null	0		FALSE	TRUE	0	0	1	1			NL4716_50gen
DEL	Pindel	CHROMOSOME_V:16693091-16693197	16693091	16693197	106		ggg	3	null	null	0		FALSE	TRUE	0	0	1	1			NL4716_50gen
DELINS	Pindel	CHROMOSOME_IV:16759375-16759516	16759375	16759516	141	CGGAGGAATCCTGCCTGTCT		0	TRUE	cggaggaatcctgcctgtct	0		FALSE	TRUE	0	0	1	1			NL4716_50gen
DEL	Manta	CHROMOSOME_V:348118-348195	348118	348195	76			0	null	null	0		FALSE	FALSE	0	1	0	1		NL4722_50gen
INV	Manta	CHROMOSOME_IV:2000421-2001709	2000421	2001709	1287			0	null	null	0		FALSE	FALSE	0	1	0	1		NL4721_50gen
INV	Manta	CHROMOSOME_V:18133357-18135841	18133357	18135841	2483		AAGAATCGCTTC	12	null	null	0		FALSE	FALSE	0	1	0	1		NL4721_50gen
INV	Manta	CHROMOSOME_IV:4754844-4757099	4754844	4757099	2254		TGGTCT	6	null	null	0		FALSE	FALSE	0	1	0	1		NL4721_50gen
INV	Manta	CHROMOSOME_IV:9296083-9300758	9296083	9300758	4674		AATTG	5	null	null	0		FALSE	FALSE	0	1	0	1		NL4721_50gen
INV	Manta	CHROMOSOME_V:18472941-18475251	18472941	18475251	2309		TTTTCAAC	8	null	null	0		FALSE	FALSE	0	1	0	1		NL4721_50gen
DELINS	Pindel	CHROMOSOME_X:12140092-12140304	12140092	12140304	212	T		0	null	null	0		FALSE	TRUE	0	0	1	1			NL4716_50gen
DEL	Manta	CHROMOSOME_II:3086167-3086282	3086167	3086282	114			0	null	null	0		FALSE	FALSE	0	1	0	1		N2_2_60
DEL	Manta	CHROMOSOME_I:10395379-10395547	10395379	10395547	167			0	null	null	0		FALSE	FALSE	0	1	0	1		NL4721_50gen
INV	Manta	CHROMOSOME_V:7913861-7916638	7913861	7916638	2776	C		0	null	null	0		FALSE	FALSE	0	1	0	1		XF1700-50I
INV	Manta	CHROMOSOME_X:1980295-1986866	1980295	1986866	6570		TTGTG	5	null	null	0		FALSE	FALSE	0	1	0	1		NL4721_50gen
INV	Manta	CHROMOSOME_V:18862095-18863743	18862095	18863743	1647			0	null	null	0		FALSE	FALSE	0	1	0	1		NL4716_50gen
DEL	Manta	CHROMOSOME_III:13074300-13074854	13074300	13074854	553			0	null	null	0		FALSE	FALSE	0	1	0	1		NL4721_50gen
INV	Manta	CHROMOSOME_V:15187351-15189960	15187351	15189960	2608		GCGGCTCATT	10	null	null	0		FALSE	FALSE	0	1	0	1		NL4721_50gen
TRANS	Manta	CHROMOSOME_V:2661248|CHROMOSOME_I:2991527	2661248	2991527	-1			0	null	null	0		FALSE	FALSE	0	1	0	1		XF1700-50I
INV	Manta	CHROMOSOME_II:506797-506958	506797	506958	160		ATTTGTT	7	null	null	0		FALSE	FALSE	0	1	0	1		NL4721_50gen
INV	Manta	CHROMOSOME_II:2205386-2205520	2205386	2205520	133		AGAAAAAATC	10	null	null	0		FALSE	FALSE	0	1	0	1		NL4721_50gen
INV	Manta	CHROMOSOME_V:18009302-18009850	18009302	18009850	547		ATGAAAAC	8	null	null	0		FALSE	FALSE	0	1	0	1		NL4721_50gen
DEL	Manta	CHROMOSOME_II:13605453-13640766	13605453	13640766	35312			0	null	null	0		FALSE	FALSE	0	1	0	1		XF1116_7_40
INV	Manta	CHROMOSOME_I:2721745-2722446	2721745	2722446	700		GTTGGGTCTCG	11	null	null	0		FALSE	FALSE	0	1	0	1		NL4721_50gen
INV	Manta	CHROMOSOME_V:2306776-2313236	2306776	2313236	6459			0	null	null	0		FALSE	FALSE	0	1	0	1		NL4721_50gen
DEL	Manta	CHROMOSOME_I:1264994-1265169	1264994	1265169	174		c	1	null	null	0		FALSE	FALSE	0	1	0	1		NL4722_50gen
DEL	Manta	CHROMOSOME_II:4983394-4983786	4983394	4983786	391		c	1	null	null	0		FALSE	FALSE	0	1	0	1		NL4716_50gen
DEL	Pindel	CHROMOSOME_X:13775637-13775771	13775637	13775771	134		c	1	null	null	0		FALSE	TRUE	0	0	1	1			NL4716_50gen
DEL	Manta	CHROMOSOME_V:19495296-19495376	19495296	19495376	79		t	1	null	null	0		FALSE	TRUE	0	1	1	2		NL4722_50gen	NL4722_50gen
INV	Manta	CHROMOSOME_IV:7071425-7072722	7071425	7072722	1296		TTTG	4	null	null	0		FALSE	FALSE	0	1	0	1		NL4721_50gen
DEL	Manta	CHROMOSOME_V:8684511-8684739	8684511	8684739	227		ttttt	5	null	null	0		FALSE	FALSE	0	1	0	1		XF1700-50H
INV	Manta	CHROMOSOME_III:3049688-3049809	3049688	3049809	120		AAATTAGG	8	null	null	0		FALSE	FALSE	0	1	0	1		NL4721_50gen
INV	Manta	CHROMOSOME_V:18046047-18047167	18046047	18047167	1119			0	null	null	0		FALSE	FALSE	0	1	0	1		NL4721_50gen
INV	Manta	CHROMOSOME_I:5097295-5098736	5097295	5098736	1440		AATAACTTCCCAAACTCGCTAAAT	24	null	null	0		FALSE	FALSE	0	1	0	1		NL4721_50gen
DELINS	Pindel	CHROMOSOME_X:17231161-17231344	17231161	17231344	183	T		0	null	null	0		FALSE	TRUE	0	0	1	1			NL4716_50gen
TD	Manta	CHROMOSOME_V:20398501-20399209	20398501	20399209	707			0	null	null	0		FALSE	FALSE	0	1	0	1		XF1116_11_42
INV	Manta	CHROMOSOME_I:901256-1045390	901256	1045390	144133			0	null	null	0		FALSE	FALSE	0	1	0	1		XF1700-50E
INV	Manta	CHROMOSOME_II:13080777-13082425	13080777	13082425	1647			0	null	null	0		FALSE	FALSE	0	1	0	1		NL4721_50gen
INV	Manta	CHROMOSOME_V:4897681-4898456	4897681	4898456	774		TGGAGTAAGTT	11	null	null	0		FALSE	FALSE	0	1	0	1		NL4721_50gen
DEL	Manta	CHROMOSOME_I:969734-969885	969734	969885	150		g	1	null	null	0		FALSE	TRUE	0	1	1	2		NL4716_50gen	NL4716_50gen
DEL	Manta	CHROMOSOME_V:1563613-1563788	1563613	1563788	174			0	null	null	0		FALSE	FALSE	0	1	0	1		XF1116_7_40
INV	Manta	CHROMOSOME_II:6082029-6082285	6082029	6082285	255		GGATCA	6	null	null	0		FALSE	FALSE	0	1	0	1		NL4721_50gen
DEL	Manta	CHROMOSOME_III:12052963-12053068	12052963	12053068	104		aaaa	4	null	null	0		FALSE	FALSE	0	1	0	1		XF1116_11_42
DELINS	Manta	CHROMOSOME_I:14230966-14231087	14230966	14231087	120	TTAAC		0	FALSE	ttaa	0		FALSE	TRUE	0	1	1	2		NL4721_50gen	NL4721_50gen
INV	Manta	CHROMOSOME_II:2179520-2184274	2179520	2184274	4753		AAAAT	5	null	null	0		FALSE	FALSE	0	1	0	1		NL4721_50gen
INV	Manta	CHROMOSOME_III:2097758-2100385	2097758	2100385	2626		CCTTG	5	null	null	0		FALSE	FALSE	0	1	0	1		NL4721_50gen
INV	Manta	CHROMOSOME_III:1834921-1835741	1834921	1835741	819			0	null	null	0		FALSE	FALSE	0	1	0	1		NL4722_50gen
DELINS	Manta	CHROMOSOME_II:696041-696327	696041	696327	285	C		0	null	null	0		FALSE	FALSE	0	1	0	1		XF1116_11_42
INV	Manta	CHROMOSOME_V:18632739-18643533	18632739	18643533	10793		CTC	3	null	null	0		FALSE	FALSE	0	1	0	1		NL4721_50gen
DELINS	Pindel	CHROMOSOME_IV:12048788-12048885	12048788	12048885	97	GGG		0	null	null	0		FALSE	TRUE	0	0	1	1			NL4716_50gen
DELINS	Pindel	CHROMOSOME_III:3877353-3877508	3877353	3877508	155	TAGTAT		0	FALSE	agtat	0		FALSE	TRUE	0	0	1	1			NL4721_50gen
INV	Manta	CHROMOSOME_IV:4474894-4475207	4474894	4475207	312			0	null	null	0		FALSE	FALSE	0	1	0	1		NL4722_50gen
INV	Manta	CHROMOSOME_III:1357321-1361758	1357321	1361758	4436		CTGAAAATTGA	11	null	null	0		FALSE	FALSE	0	1	0	1		NL4721_50gen
DEL	Manta	CHROMOSOME_I:2344615-2344828	2344615	2344828	212		t	1	null	null	0		FALSE	FALSE	0	1	0	1		XF1116_11_42
DEL	Manta	CHROMOSOME_IV:4881947-4882116	4881947	4882116	168			0	null	null	0		FALSE	FALSE	0	1	0	1		NL4716_50gen
INV	Manta	CHROMOSOME_II:7573194-7584935	7573194	7584935	11740		CTCTTCATATCCAAC	15	null	null	0		FALSE	FALSE	0	1	0	1		FX2134-I50
INV	Manta	CHROMOSOME_X:8861153-8864032	8861153	8864032	2878		CAATGATTCACC	12	null	null	0		FALSE	FALSE	0	1	0	1		NL4721_50gen
INV	Manta	CHROMOSOME_IV:4061576-4064665	4061576	4064665	3088		AATTTTGACAAAACC	15	null	null	0		FALSE	FALSE	0	1	0	1		NL4721_50gen
INV	Manta	CHROMOSOME_I:7003670-7005235	7003670	7005235	1564		GGCAATCTATCCCATGCTCACATTTCCCATGCACACATTTCCCATGCTGACAC	53	null	null	0		FALSE	FALSE	0	1	0	1		NL4721_50gen
INV	Manta	CHROMOSOME_V:7144005-7167903	7144005	7167903	23897		CTGAAAT	7	null	null	0		FALSE	FALSE	0	1	0	1		NL4721_50gen
INV	Manta	CHROMOSOME_V:17198307-17202746	17198307	17202746	4438		ACATTT	6	null	null	0		FALSE	FALSE	0	1	0	1		NL4721_50gen
INV	Manta	CHROMOSOME_V:17837305-17843391	17837305	17843391	6085		GACAATGGCAAA	12	null	null	0		FALSE	FALSE	0	1	0	1		NL4721_50gen
DEL	Pindel	CHROMOSOME_IV:2190332-2190442	2190332	2190442	110		c	1	null	null	0		FALSE	TRUE	0	0	1	1			NL4721_50gen
INV	Manta	CHROMOSOME_I:12434159-12447838	12434159	12447838	13678		AATCCT	6	null	null	0		FALSE	FALSE	0	1	0	1		NL4721_50gen
DEL	Manta	CHROMOSOME_II:13999440-13999744	13999440	13999744	303			0	null	null	0		FALSE	FALSE	0	1	0	1		XF1700-0
INV	Manta	CHROMOSOME_V:8988964-8989894	8988964	8989894	929			0	null	null	0		FALSE	FALSE	0	1	0	1		NL4721_50gen
INV	Manta	CHROMOSOME_III:11055553-11055740	11055553	11055740	186		ACAAAAA	7	null	null	0		FALSE	FALSE	0	1	0	1		NL4721_50gen
DEL	Manta	CHROMOSOME_X:6040975-6041028	6040975	6041028	52			0	null	null	0		FALSE	FALSE	0	1	0	1		XF1700-50I
INV	Manta	CHROMOSOME_I:4977766-4977967	4977766	4977967	200		AAAAAAG	7	null	null	0		FALSE	FALSE	0	1	0	1		NL4721_50gen
DEL	Pindel	CHROMOSOME_V:1684453-1684454	1684453	1684454	1		c	1	null	null	0		FALSE	TRUE	0	0	1	1			NL4721_50gen
INV	Manta	CHROMOSOME_IV:194574-194760	194574	194760	185		TTTTCCTGTA	10	null	null	0		FALSE	FALSE	0	1	0	1		NL4721_50gen
DEL	Manta	CHROMOSOME_II:14284709-14284832	14284709	14284832	122		aaaa	4	null	null	0		FALSE	FALSE	0	1	0	1		XF1700-50E
DEL	Manta	CHROMOSOME_I:2089977-2090179	2089977	2090179	201			0	null	null	0		FALSE	FALSE	0	1	0	1		NL4716_50gen
DELINS	Pindel	CHROMOSOME_X:1136045-1136180	1136045	1136180	135	TT		0	null	null	0		FALSE	TRUE	0	0	1	1			NL4721_50gen
SINS	Manta	CHROMOSOME_X:3301997-3302030	3301997	3302030	76	ATGTTTGTCAATTGTTTGTCAATTGCTAGCTGCAGTGCTTGAAAAAAAAAACGTTTGTCAATTGCTAGCTGCAGTG		0	TRUE	gtttgtcaattgctagctgcagtgcttgaa	0		FALSE	FALSE	0	1	0	1		XF1700-50I
INV	Manta	CHROMOSOME_III:1530804-1537213	1530804	1537213	6408		AAATATCGA	9	null	null	0		FALSE	FALSE	0	1	0	1		NL4721_50gen
INV	Manta	CHROMOSOME_I:142990-147747	142990	147747	4756		TCAATATTTGTTACAGTCTCCCAAATTTGGCTACTACGTTGTTGG	45	null	null	0		FALSE	FALSE	0	1	0	1		NL4721_50gen
DELINS	Manta	CHROMOSOME_I:11247155-11247254	11247155	11247254	98	TCTCTGTTATCTACAACATGA		0	TRUE	tctgttatctacaacatga	0		FALSE	FALSE	0	1	0	1		NL4722_50gen
INV	Manta	CHROMOSOME_III:6040433-6055350	6040433	6055350	14916		AATTCGAAACT	11	null	null	0		FALSE	FALSE	0	1	0	1		NL4721_50gen
DEL	Manta	CHROMOSOME_II:2303348-2303585	2303348	2303585	236			0	null	null	0		FALSE	FALSE	0	1	0	1		XF1116_3_40
INV	Manta	CHROMOSOME_V:18691450-18691814	18691450	18691814	363		AAAAATT	7	null	null	0		FALSE	FALSE	0	1	0	1		NL4721_50gen
INV	Manta	CHROMOSOME_II:1778021-1779338	1778021	1779338	1316		TACTC	5	null	null	0		FALSE	FALSE	0	1	0	1		NL4721_50gen
DEL	Pindel	CHROMOSOME_III:1505238-1505825	1505238	1505825	587		ttcgacttctccatc	15	null	null	0		FALSE	TRUE	0	0	1	1			NL4721_50gen
DEL	Manta	CHROMOSOME_X:1659284-1659419	1659284	1659419	134		t	1	null	null	0		FALSE	FALSE	0	1	0	1		NL4721_50gen
DEL	Pindel	CHROMOSOME_I:2658526-2658648	2658526	2658648	122		ccccccc	7	null	null	0		FALSE	TRUE	0	0	1	1			NL4721_50gen
DELINS	Manta	CHROMOSOME_II:13384069-13384128	13384069	13384128	58	TCTCGTCTT		0	TRUE	tctcgt	0		FALSE	FALSE	0	1	0	1		N2_4_60
INV	Manta	CHROMOSOME_II:14067421-14068241	14067421	14068241	819			0	null	null	0		FALSE	FALSE	0	1	0	1		NL4721_50gen
INV	Manta	CHROMOSOME_I:7399491-7406279	7399491	7406279	6787		CCTTTC	6	null	null	0		FALSE	FALSE	0	1	0	1		NL4721_50gen
DEL	Manta	CHROMOSOME_X:4046901-4047145	4046901	4047145	243			0	null	null	0		FALSE	FALSE	0	1	0	1		FX2134-D50
INV	Manta	CHROMOSOME_II:6905443-6906922	6905443	6906922	1478		ATCAC	5	null	null	0		FALSE	FALSE	0	1	0	1		NL4721_50gen
INV	Manta	CHROMOSOME_III:10848954-10849174	10848954	10849174	219		GAAAACTATT	10	null	null	0		FALSE	FALSE	0	1	0	1		NL4721_50gen
DEL	Manta	CHROMOSOME_IV:185002-185198	185002	185198	195		cgcg	4	null	null	0		FALSE	FALSE	0	1	0	1		NL4716_50gen
TRANS	Manta	CHROMOSOME_III:6625776|CHROMOSOME_IV:11002615	6625776	11002615	-1			0	null	null	0		FALSE	FALSE	0	1	0	1		XF1116_7_40
DELINS	Pindel	CHROMOSOME_III:11474885-11475021	11474885	11475021	136	AAAA		0	null	null	0		FALSE	TRUE	0	0	1	1			NL4721_50gen
DEL	Manta	CHROMOSOME_V:20436717-20437989	20436717	20437989	1271		ta	2	null	null	0		FALSE	FALSE	0	1	0	1		XF1700-50E
INV	Manta	CHROMOSOME_III:9100869-9101898	9100869	9101898	1028		CAC	3	null	null	0		FALSE	FALSE	0	1	0	1		NL4721_50gen
TD	Manta	CHROMOSOME_X:4039893-4049735	4039893	4049735	9841			0	null	null	0		FALSE	FALSE	0	1	0	1		XF1116_11_42
INV	Manta	CHROMOSOME_X:15922231-15922428	15922231	15922428	196		TTTATCG	7	null	null	0		FALSE	FALSE	0	1	0	1		NL4721_50gen
INV	Manta	CHROMOSOME_II:6163737-6166631	6163737	6166631	2893			0	null	null	0		FALSE	FALSE	0	1	0	1		XF1116_11_42
DEL	Pindel	CHROMOSOME_IV:7304361-7304505	7304361	7304505	144		c	1	null	null	0		FALSE	TRUE	0	0	1	1			NL4721_50gen
INV	Manta	CHROMOSOME_II:1914129-1915472	1914129	1915472	1342		AAA	3	null	null	0		FALSE	FALSE	0	1	0	1		NL4721_50gen
INV	Manta	CHROMOSOME_III:5579932-5587778	5579932	5587778	7845		TCTGAAAT	8	null	null	0		FALSE	FALSE	0	1	0	1		NL4721_50gen
INV	Manta	CHROMOSOME_II:1705335-1707403	1705335	1707403	2067			0	null	null	0		FALSE	FALSE	0	1	0	1		NL4721_50gen
TD	Manta	CHROMOSOME_III:3011518-3012257	3011518	3012257	738			0	null	null	0		FALSE	FALSE	0	1	0	1		XF1700-50E
DEL	Pindel	CHROMOSOME_I:11271607-11272354	11271607	11272354	747			0	null	null	0		FALSE	TRUE	0	0	1	1			NL4721_50gen
DEL	Manta	CHROMOSOME_I:11387524-11387667	11387524	11387667	142			0	null	null	0		FALSE	TRUE	0	1	1	2		NL4722_50gen	NL4722_50gen
INV	Manta	CHROMOSOME_IV:15582205-15582436	15582205	15582436	230		TCAATT	6	null	null	0		FALSE	FALSE	0	1	0	1		NL4721_50gen
INV	Manta	CHROMOSOME_V:498353-502593	498353	502593	4239		AATTTCA	7	null	null	0		FALSE	FALSE	0	1	0	1		NL4721_50gen
INV	Manta	CHROMOSOME_III:2392248-2393898	2392248	2393898	1649			0	null	null	0		FALSE	FALSE	0	1	0	1		NL4721_50gen
DEL	Pindel	CHROMOSOME_V:3185939-3186052	3185939	3186052	113		g	1	null	null	0		FALSE	TRUE	0	0	1	1			NL4721_50gen
DEL	Pindel	CHROMOSOME_X:13775636-13775800	13775636	13775800	164			0	null	null	0		FALSE	TRUE	0	0	1	1			NL4722_50gen
INV	Manta	CHROMOSOME_V:16795473-16795600	16795473	16795600	126		ATATTCC	7	null	null	0		FALSE	FALSE	0	1	0	1		NL4721_50gen
INV	Manta	CHROMOSOME_IV:9296278-9300504	9296278	9300504	4225		CCAAAT	6	null	null	0		FALSE	FALSE	0	1	0	1		NL4721_50gen
INV	Manta	CHROMOSOME_I:13373010-13373924	13373010	13373924	913		GAGAAGAAAGGGGTGTGTATA	21	null	null	0		FALSE	FALSE	0	1	0	1		NL4721_50gen
INV	Manta	CHROMOSOME_V:3376675-3384320	3376675	3384320	7644		ATTCTCACCA	10	null	null	0		FALSE	FALSE	0	1	0	1		NL4721_50gen
DELINS	Pindel	CHROMOSOME_I:14009902-14010041	14009902	14010041	139	AT		0	null	null	0		FALSE	TRUE	0	0	1	1			NL4722_50gen
TRANS	Manta	CHROMOSOME_II:6187816|CHROMOSOME_X:16884523	6187816	16884523	-1			0	null	null	0		FALSE	FALSE	0	1	0	1		FX2134-D50
INV	Manta	CHROMOSOME_V:18023461-18024475	18023461	18024475	1013			0	null	null	0		FALSE	FALSE	0	1	0	1		NL4721_50gen
INV	Manta	CHROMOSOME_IV:4044413-4045324	4044413	4045324	910			0	null	null	0		FALSE	FALSE	0	1	0	1		NL4721_50gen
INV	Manta	CHROMOSOME_IV:16577092-16584037	16577092	16584037	6944		TTTGTGGTTTATTT	14	null	null	0		FALSE	FALSE	0	1	0	1		NL4721_50gen
INV	Manta	CHROMOSOME_X:13669473-13669660	13669473	13669660	186		TATTTCTA	8	null	null	0		FALSE	FALSE	0	1	0	1		NL4721_50gen
INV	Manta	CHROMOSOME_IV:5385125-5386288	5385125	5386288	1162			0	null	null	0		FALSE	FALSE	0	1	0	1		NL4721_50gen
INV	Manta	CHROMOSOME_V:17897070-17899644	17897070	17899644	2573		AATCAATAAACTAGCT	16	null	null	0		FALSE	FALSE	0	1	0	1		NL4721_50gen
DELINS	Manta	CHROMOSOME_I:4574013-4574217	4574013	4574217	203	TCGG		0	null	null	0		FALSE	FALSE	0	1	0	1		N2_2_60
INV	Manta	CHROMOSOME_III:1341619-1343742	1341619	1343742	2122		ACTGCAAAA	9	null	null	0		FALSE	FALSE	0	1	0	1		NL4721_50gen
INV	Manta	CHROMOSOME_II:1777473-1779884	1777473	1779884	2410		TGAAAAG	7	null	null	0		FALSE	FALSE	0	1	0	1		NL4721_50gen
INV	Manta	CHROMOSOME_V:633086-641677	633086	641677	8590			0	null	null	0		FALSE	FALSE	0	1	0	1		NL4721_50gen
DEL	Manta	CHROMOSOME_V:16615590-16615906	16615590	16615906	315		aaaa	4	null	null	0		FALSE	FALSE	0	1	0	1		XF1116_7_40
DELINS	Manta	CHROMOSOME_III:13534893-13535032	13534893	13535032	138	A		0	null	null	0		FALSE	TRUE	0	1	1	2		NL4721_50gen	NL4721_50gen
DEL	Manta	CHROMOSOME_III:7776328-7776408	7776328	7776408	79		t	1	null	null	0		FALSE	FALSE	0	1	0	1		NL4721_50gen
INV	Manta	CHROMOSOME_III:1286382-1292764	1286382	1292764	6381		TTCAAC	6	null	null	0		FALSE	FALSE	0	1	0	1		NL4722_50gen
INV	Manta	CHROMOSOME_IV:10531109-10538464	10531109	10538464	7354		GAGTTCAACTAATTG	15	null	null	0		FALSE	FALSE	0	1	0	1		NL4721_50gen
DELINS	Manta	CHROMOSOME_X:11034530-11034606	11034530	11034606	75	T		0	null	null	0		FALSE	TRUE	0	1	1	2		NL4722_50gen	XF1606-F49
INV	Manta	CHROMOSOME_I:901618-1045847	901618	1045847	144228			0	null	null	0		FALSE	FALSE	0	1	0	1		XF1700-50E
INV	Manta	CHROMOSOME_IV:3941478-3945041	3941478	3945041	3562		TAC	3	null	null	0		FALSE	FALSE	0	1	0	1		NL4721_50gen
INV	Manta	CHROMOSOME_V:17009201-17014609	17009201	17014609	5407		AAATATT	7	null	null	0		FALSE	FALSE	0	1	0	1		NL4721_50gen
DEL	Manta	CHROMOSOME_X:648570-648662	648570	648662	91			0	null	null	0		FALSE	TRUE	0	1	1	2		NL4721_50gen	NL4721_50gen
TDINS	Manta	CHROMOSOME_IV:17140684-17145999	17140684	17145999	5314	AAAAAATGGAAAATTGATGGCGGTG		0	FALSE	tgatg	0		FALSE	FALSE	0	1	0	1		FX2134-D50
INV	Manta	CHROMOSOME_I:11696153-11700754	11696153	11700754	4600			0	null	null	0		FALSE	FALSE	0	1	0	1		NL4721_50gen
INV	Manta	CHROMOSOME_IV:12970639-12975223	12970639	12975223	4583		CGTTCA	6	null	null	0		FALSE	FALSE	0	1	0	1		NL4721_50gen
DELINS	Manta	CHROMOSOME_III:11646589-11646693	11646589	11646693	103	GTTGTTATTTTCAAAAAATCATATGAAGTCATTCTTTTTTATGT		0	TRUE	aaaatcatatgaagtcattcttttttat	0		FALSE	FALSE	0	1	0	1		FX2134-D50
INV	Manta	CHROMOSOME_IV:6819964-6821728	6819964	6821728	1763		ACAGTGACA	9	null	null	0		FALSE	FALSE	0	1	0	1		NL4721_50gen
INV	Manta	CHROMOSOME_III:2237152-2239066	2237152	2239066	1913			0	null	null	0		FALSE	FALSE	0	1	0	1		NL4721_50gen
DEL	Manta	CHROMOSOME_IV:7974749-7974996	7974749	7974996	246			0	null	null	0		FALSE	FALSE	0	1	0	1		XF1116_11_42
INV	Manta	CHROMOSOME_I:856439-857137	856439	857137	697			0	null	null	0		FALSE	FALSE	0	1	0	1		NL4722_50gen
DEL	Manta	CHROMOSOME_II:12771156-12771480	12771156	12771480	323		aatt	4	null	null	0		FALSE	FALSE	0	1	0	1		XF1116_11_42
INV	Manta	CHROMOSOME_IV:7071241-7073243	7071241	7073243	2001		CTGAAAACG	9	null	null	0		FALSE	FALSE	0	1	0	1		NL4721_50gen
INV	Manta	CHROMOSOME_III:7140662-7142183	7140662	7142183	1520		CTACTGTAGAGGT	13	null	null	0		FALSE	FALSE	0	1	0	1		NL4721_50gen
INV	Manta	CHROMOSOME_II:2806054-2807090	2806054	2807090	1035		AATTTG	6	null	null	0		FALSE	FALSE	0	1	0	1		NL4721_50gen
TRANS	Manta	CHROMOSOME_V:1772188|CHROMOSOME_I:2296017	1772188	2296017	-1			0	null	null	0		FALSE	FALSE	0	1	0	1		XF1700-0
INV	Manta	CHROMOSOME_III:9080965-9082041	9080965	9082041	1075		TCCTCG	6	null	null	0		FALSE	FALSE	0	1	0	1		NL4721_50gen
INV	Manta	CHROMOSOME_V:2872248-2873637	2872248	2873637	1388			0	null	null	0		FALSE	FALSE	0	1	0	1		NL4721_50gen
DEL	Manta	CHROMOSOME_I:1602992-1603183	1602992	1603183	190			0	null	null	0		FALSE	FALSE	0	1	0	1		XF1116_11_42
INV	Manta	CHROMOSOME_III:1357739-1361214	1357739	1361214	3474		ATTTGGCTG	9	null	null	0		FALSE	FALSE	0	1	0	1		NL4721_50gen
DEL	Manta	CHROMOSOME_III:36633-36851	36633	36851	217			0	null	null	0		FALSE	FALSE	0	1	0	1		XF1116_3_40
INV	Manta	CHROMOSOME_V:417794-422349	417794	422349	4554		ATAAGC	6	null	null	0		FALSE	FALSE	0	1	0	1		NL4721_50gen
INV	Manta	CHROMOSOME_I:2151182-2152388	2151182	2152388	1205			0	null	null	0		FALSE	FALSE	0	1	0	1		NL4721_50gen
INV	Manta	CHROMOSOME_III:2226667-2229275	2226667	2229275	2607		CCACCTTTAAT	11	null	null	0		FALSE	FALSE	0	1	0	1		NL4721_50gen
INV	Manta	CHROMOSOME_I:1578124-1578714	1578124	1578714	589			0	null	null	0		FALSE	FALSE	0	1	0	1		NL4721_50gen
INV	Manta	CHROMOSOME_III:9080561-9082346	9080561	9082346	1784		AACTCACTC	9	null	null	0		FALSE	FALSE	0	1	0	1		NL4721_50gen
INV	Manta	CHROMOSOME_V:631999-643027	631999	643027	11027		ATGTGTACTCCTCTCGGA	18	null	null	0		FALSE	FALSE	0	1	0	1		NL4721_50gen
INV	Manta	CHROMOSOME_V:3111127-3117414	3111127	3117414	6286		AGCTCT	6	null	null	0		FALSE	FALSE	0	1	0	1		NL4721_50gen
INV	Manta	CHROMOSOME_X:2462300-2463812	2462300	2463812	1511		TGTTTT	6	null	null	0		FALSE	FALSE	0	1	0	1		NL4721_50gen
DEL	Pindel	CHROMOSOME_II:11519275-11519277	11519275	11519277	2			0	null	null	0		FALSE	TRUE	0	0	1	1			N2_4_60
DELINS	Pindel	CHROMOSOME_V:12400560-12400562	12400560	12400562	2	CAAAGCG		0	FALSE	ctttg	0		FALSE	TRUE	0	0	1	1			N2_50_60
INV	Manta	CHROMOSOME_V:18045901-18047477	18045901	18047477	1575		TTAAA	5	null	null	0		FALSE	FALSE	0	1	0	1		NL4721_50gen
INV	Manta	CHROMOSOME_II:1452379-1457217	1452379	1457217	4837		TTTTCCGCCGGTTCAATTTTTC	22	null	null	0		FALSE	FALSE	0	1	0	1		N2_50_60
DEL	Pindel	CHROMOSOME_II:13447128-13447130	13447128	13447130	2		ga	2	null	null	0		FALSE	TRUE	0	0	1	1			N2_3_60
DEL	Manta	CHROMOSOME_II:695625-695865	695625	695865	239			0	null	null	0		FALSE	FALSE	0	1	0	1		XF1700-50I
INV	Manta	CHROMOSOME_X:13499465-13499739	13499465	13499739	273		CAATAA	6	null	null	0		FALSE	FALSE	0	1	0	1		NL4721_50gen
DEL	Manta	CHROMOSOME_V:18680603-18680867	18680603	18680867	263			0	null	null	0		FALSE	FALSE	0	1	0	1		N2_3_60
INV	Manta	CHROMOSOME_I:11540326-11540706	11540326	11540706	379		GC	2	null	null	0		FALSE	FALSE	0	1	0	1		NL4716_50gen
INV	Manta	CHROMOSOME_II:830709-830957	830709	830957	247		GTT	3	null	null	0		FALSE	FALSE	0	1	0	1		NL4721_50gen
INV	Manta	CHROMOSOME_IV:12969195-12976381	12969195	12976381	7185		ATTAGTTTTACT	12	null	null	0		FALSE	FALSE	0	1	0	1		NL4721_50gen
DEL	Manta	CHROMOSOME_I:1203125-1203185	1203125	1203185	59			0	null	null	0		FALSE	FALSE	0	1	0	1		XF1700-50H
INV	Manta	CHROMOSOME_V:498684-502389	498684	502389	3704		AGGTAAA	7	null	null	0		FALSE	FALSE	0	1	0	1		NL4721_50gen
INV	Manta	CHROMOSOME_II:15216948-15217659	15216948	15217659	710			0	null	null	0		FALSE	FALSE	0	1	0	1		NL4721_50gen
INV	Manta	CHROMOSOME_IV:5630630-5630836	5630630	5630836	205		ATTC	4	null	null	0		FALSE	FALSE	0	1	0	1		NL4721_50gen
INV	Manta	CHROMOSOME_V:367811-375852	367811	375852	8040		AGGTA	5	null	null	0		FALSE	FALSE	0	1	0	1		NL4721_50gen
DEL	Manta	CHROMOSOME_V:19856848-19877644	19856848	19877644	20795			0	null	null	0		FALSE	FALSE	0	1	0	1		XF1116_3_40
INV	Manta	CHROMOSOME_I:491065-494775	491065	494775	3709		CAATGAGGAAGGCCAGAACCCCGTG	25	null	null	0		FALSE	FALSE	0	1	0	1		NL4721_50gen
INV	Manta	CHROMOSOME_III:9099644-9103145	9099644	9103145	3500		ACTGTAACTGTG	12	null	null	0		FALSE	FALSE	0	1	0	1		NL4721_50gen
DEL	Manta	CHROMOSOME_V:16554997-16555072	16554997	16555072	74		a	1	null	null	0		FALSE	FALSE	0	1	0	1		N2_50_60
INV	Manta	CHROMOSOME_II:3456126-3458680	3456126	3458680	2553		CTCATGAACGTATTGAGCAGTTGGGTTATTATAT	34	null	null	0		FALSE	FALSE	0	1	0	1		NL4721_50gen
TD	Manta	CHROMOSOME_IV:1314652-1314801	1314652	1314801	148		TT	2	null	null	0		FALSE	TRUE	0	1	1	2		FX2134-D50	FX2134-D50
INV	Manta	CHROMOSOME_V:10278560-10280784	10278560	10280784	2223		CAGGTTAC	8	null	null	0		FALSE	FALSE	0	1	0	1		NL4721_50gen
TRANS	Manta	CHROMOSOME_V:4248572|CHROMOSOME_I:14340439	4248572	14340439	-1			0	null	null	0		FALSE	FALSE	0	1	0	1		NL4721_50gen
INV	Manta	CHROMOSOME_I:14691032-14693547	14691032	14693547	2514			0	null	null	0		FALSE	FALSE	0	1	0	1		NL4721_50gen
INV	Manta	CHROMOSOME_II:1716504-1717913	1716504	1717913	1408		TCGCTAAAC	9	null	null	0		FALSE	FALSE	0	1	0	1		NL4721_50gen
TD	Manta	CHROMOSOME_II:929685-931424	929685	931424	1738			0	null	null	0		FALSE	FALSE	0	1	0	1		FX2134-D50
INV	Manta	CHROMOSOME_V:20466710-20483081	20466710	20483081	16370		AAA	3	null	null	0		FALSE	FALSE	0	1	0	1		NL4721_50gen
DEL	Manta	CHROMOSOME_I:1007604-1009924	1007604	1009924	2319			0	null	null	0		FALSE	FALSE	0	1	0	1		XF1116_3_40
DEL	Manta	CHROMOSOME_V:12923643-12923887	12923643	12923887	243			0	null	null	0		FALSE	FALSE	0	1	0	1		XF1700-50E
INV	Manta	CHROMOSOME_V:2245534-2248912	2245534	2248912	3377		AATTTCAGG	9	null	null	0		FALSE	FALSE	0	1	0	1		NL4721_50gen
INV	Manta	CHROMOSOME_X:1121493-1121642	1121493	1121642	148		AAGCTGA	7	null	null	0		FALSE	FALSE	0	1	0	1		NL4721_50gen
TRANS	Manta	CHROMOSOME_I:3584969|CHROMOSOME_III:11582927	3584969	11582927	-1			0	null	null	0		FALSE	FALSE	0	1	0	1		NL4716_50gen
INV	Manta	CHROMOSOME_I:7830672-7830870	7830672	7830870	197		AAGAAAAT	8	null	null	0		FALSE	FALSE	0	1	0	1		NL4721_50gen
DEL	Manta	CHROMOSOME_I:2393301-2393427	2393301	2393427	125		ggg	3	null	null	0		FALSE	TRUE	0	1	1	2		NL4721_50gen	NL4721_50gen
DEL	Manta	CHROMOSOME_X:466419-7112402	466419	7112402	6645982		a	1	null	null	0		FALSE	FALSE	0	1	0	1		XF1700-50E
DEL	Pindel	CHROMOSOME_I:4524153-4524154	4524153	4524154	1		g	1	null	null	0		FALSE	TRUE	0	0	1	1			N2_2_60
SINS	Manta	CHROMOSOME_II:6433674-6433674	6433674	6433674	0		CC	2	null	null	0		FALSE	FALSE	0	1	0	1		NL4721_50gen
TRANS	Manta	CHROMOSOME_V:6943624|CHROMOSOME_III:10102083	6943624	10102083	-1			0	null	null	0		FALSE	FALSE	0	1	0	1		XF1700-0
DEL	Manta	CHROMOSOME_III:168215-168544	168215	168544	328		gaa	3	null	null	0		FALSE	FALSE	0	1	0	1		XF1700-0
DEL	Manta	CHROMOSOME_V:10450302-10450477	10450302	10450477	174		t	1	null	null	0		FALSE	FALSE	0	1	0	1		XF1582-0
DEL	Manta	CHROMOSOME_V:18286664-18286908	18286664	18286908	243			0	null	null	0		FALSE	FALSE	0	1	0	1		XF1582-0
DEL	Manta	CHROMOSOME_I:13874123-13878362	13874123	13878362	4238		aaaaattttgtgactattgtcaaatgaaagatcatggttgataa	44	null	null	0		FALSE	FALSE	0	1	0	1		XF1582-0
DELINS	Manta	CHROMOSOME_IV:2941065-2941189	2941065	2941189	123	GAAAACAA		0	TRUE	gaaaaca	0		FALSE	FALSE	0	1	0	1		XF1582-0
TRANS	Manta	CHROMOSOME_I:11175694|CHROMOSOME_IV:16852447	11175694	16852447	-1			0	null	null	0		FALSE	FALSE	0	1	0	1		XF1582-0
DEL	Manta	CHROMOSOME_III:2943258-2943353	2943258	2943353	94		ctc	3	null	null	0		FALSE	FALSE	0	1	0	1		XF1582-E50
INV	Manta	CHROMOSOME_II:11527752-11530555	11527752	11530555	2802			0	null	null	0		FALSE	FALSE	0	1	0	1		XF1582-0
DEL	Manta	CHROMOSOME_II:3159476-3163269	3159476	3163269	3792			0	null	null	0		FALSE	FALSE	0	1	0	1		XF1582-E50
TRANS	Manta	CHROMOSOME_V:2083573|CHROMOSOME_I:3209304	2083573	3209304	-1			0	null	null	0		FALSE	FALSE	0	1	0	1		XF1582-G50
DEL	Manta	CHROMOSOME_III:3229595-3229764	3229595	3229764	168			0	null	null	0		FALSE	FALSE	0	1	0	1		XF1582-E50
TRANS	Manta	CHROMOSOME_III:1880832|CHROMOSOME_X:5283288	1880832	5283288	-1			0	null	null	0		FALSE	FALSE	0	1	0	1		XF1582-G50
DEL	Manta	CHROMOSOME_II:2969168-2969219	2969168	2969219	50		t	1	null	null	0		FALSE	FALSE	0	1	0	1		XF1582-B50
DELINS	Manta	CHROMOSOME_IV:1950742-1950813	1950742	1950813	70	CAAAA		0	FALSE	-1	0		FALSE	FALSE	0	1	0	1		XF1582-G50
