# Supplementary material for: Helicase Q promotes homology-driven DNA double-strand break repair and prevents tandem duplications
Source: Nat Commun. 2021 Dec 8;12:7126. doi: 10.1038/s41467-021-27408-z (PMC8654963; doi:10.1038/s41467-021-27408-z)
Supplement: Supplementary file 4 — Source Data [file 41467_2021_27408_MOESM4_ESM.zip › Kamp et al 2021 Source data/Source data SDSA reporter Fig 4.xlsx]

## Sheet: Sheet1
25022019							1032019							21062019
Replicate 1							Replicate 1							Replicate 1
	helq-1 13.5	helq-1 16.7	helq-1 16.2	wt	brc-1			helq-1 13.5	helq-1 16.2	brc-1	wt	helq-1 16.7			brc-1	wt	helq-1 13.5	XF1682	helq-1 16.7	helq-1 16.2
1	4	1	0	7	0		1	1	0	0	5	3		1	3	3	0	3	0	0
2	1	1	2	12	0		2	2	0	2	2	0		2	2	4	0	0	2	0
3	3	1	5	5	0		3	4	2	0	7	0		3	3	0	0	0	2	0
4	0	1	0	5	2		4	2	1	1	8	1		4	0	2	2	2	0	1
5	4	1	1	3	1		5	1	2	0	5	3		5	0	5	1	0	0	1
6	1	3	0	3	1		6	0	3	0	7	2		6	0	2	0	1	0	0
7	0	0	2	4	1		7	4	5	0	7	0		7	0	3	1	0	2	3
8	2	3	0	7	1		8	0	2	0	6	2		8	1	6	1	0	0	0
9	6	0	1	6	0		9	2	4	3	4	1		9	2	1	3	0	3	0
10	1	0	2	8	1		10	2	0	2	8	0		10	2	2	0	2	0	0
11	2	1	1	4	2		11	2	1	1	4	0		11	0	2	0	1	0	0
12	0	1	0	7	0		12	2	0	2	9	0		12	0	2	0	2	0	0
13	0	2	0	2	0		13	1	0	0	4	1		13	0	2	0	0	0	2
14	5	0	3	4	0		14	2	1	2	4	4		14	0	3	0	1	1	0
15	1	1	0	6	0		15	2	1	0	8	0		15	0	4	0	0	0	3
Average	2	1.06667	1.13333	5.53333	0.6		Average	1.8	1.46667	0.866667	5.86667	1.13333		Average	0.866667	2.73333	0.533333	0.8	0.666667	0.666667
Replicate 2							Replicate 2							Replicate 2
	wt	helq-1 16.2	brc-1	helq-1 16.7	helq-1 13.5			helq-1 16.2	helq-1 13.5	brc-1	helq-1 16.7	wt			helq-1 13.5	helq-1 16.2	helq-1 16.7	wt	XF1682	brc-1
1	4	1	1	0	2		1	2	2	0	1	6		1	0	0	1	3	1	1
2	8	5	0	1	3		2	0	0	0	0	3		2	0	0	0	0	0	0
3	2	0	3	3	0		3	5	0	0	1	10		3	1	0	1	2	2	0
4	4	1	0	2	1		4	1	1	2	2	3		4	0	0	0	2	0	0
5	7	2	1	0	0		5	2	0	1	3	9		5	0	0	0	3	3	1
6	4	0	0	1	3		6	0	2	0	3	3		6	0	0	3	0	0	0
7	0	1	0	0	1		7	0	1	2	1	6		7	0	2	1	0	1	0
8	7	0	0	6	2		8	1	1	2	0	2		8	0	4	1	3	0	0
9	8	0	4	0	0		9	0	2	1	1	4		9	2	1	1	2	0	2
10	3	0	0	3	1		10	2	0	0	0	1		10	2	0	0	6	2	0
11	8	1	0	1	0		11	0	0	0	2	4		11	0	0	0	3	0	0
12	7	0	0	2	1		12	1	0	1	0	1		12	0	0	0	3	1	2
13	5	3	0	2	0		13	2	0	1	1	3		13	2	0	0	3	0	0
14	0	0	0	2	1		14	0	0	4	2	4		14	2	0	2	6	2	0
15	3	0	0	5	0		15	1	2	1	0	4		15
Average	4.66667	0.933333	0.6	1.86667	1		Average	1.13333	0.733333	1	1.13333	4.2		Average	0.642857	0.5	0.714286	2.57143	0.857143	0.428571
Replicate 3							Replicate 3							Replicate 3
	helq-1 16.2	helq-1 16.7	helq-1 13.5	wt	brc-1			brc-1	helq-1 13.5	helq-1 16.7	helq-1 16.2	wt			wt	helq-1 16.2	helq-1 13.5	brc-1	XF1682	helq-1 16.7
1	3	0	0	9	2		1	0	0	1	1	8		1	3	0	0	0	2	2
2	0	2	0	4	1		2	3	0	0	3	4		2	6	1	0	0	1	2
3	2	0	1	7	0		3	2	0	3	0	4		3	4	1	2	0	2	1
4	0	1	3	4	3		4	1	3	0	0	7		4	1	0	2	0	0	2
5	3	0	0	9	2		5	2	1	1	0	5		5	4	0	0	0	0	0
6	1	0	2	5	2		6	1	1	2	0	4		6	2	0	0	2	0	1
7	1	2	1	5	1		7	0	1	4	0	8		7	3	0	0	3	2	1
8	1	1	1	4	1		8	1	0	0	0	4		8	4	2	1	1	0	0
9	2	0	2	6	4		9	2	1	1	4	6		9	1	3	0	0	0	0
10	0	1	1	9	1		10	0	0	0	2	5		10	1	0	0	0	1	0
11	1	0	0	4	0		11	0	1	1	1	1		11	4	0	0	0	0	1
12	1	1	4	4	0		12	0	1	0	1	1		12	3	1	1	0	2	0
13	2	2	2	3	0		13	2	1	1	3	2		13	4	0	1	0	0	0
14	1	1	3	6	1		14	0	0	2	1	7		14	5	0	2	0	1	1
15	1	1	0	4	0		15	0	1	2	1	7		15	6	1	2	0	0	3
Average	1.26667	0.8	1.33333	5.53333	1.2		Average	0.933333	0.733333	1.2	1.13333	4.86667		Average	3.4	0.6	0.733333	0.4	0.733333	0.933333
