# Supplementary material for: Helicase Q promotes homology-driven DNA double-strand break repair and prevents tandem duplications
Source: Nat Commun. 2021 Dec 8;12:7126. doi: 10.1038/s41467-021-27408-z (PMC8654963; doi:10.1038/s41467-021-27408-z)
Supplement: Supplementary file 4 — Source Data [file 41467_2021_27408_MOESM4_ESM.zip › Kamp et al 2021 Source data/Source data SSA staining Fig 3.xlsx]

## Sheet: Sheet1
Experiment 1						Experiment 2						Experiment 3
lig-4	SSA-	SSA±	SSA+			lig-4	SSA-	SSA±	SSA+			lig-4	SSA-	SSA±	SSA+
	1	1	173				8	3	3				25	7	2
	0	0	112				13	3	4				3	8	25
	1	2	62				4	0	2				5	6	13
	2	3	347				25	6	9				33	21	40
sum neg	2	sum pos	350	0.994318		sum neg	25	sum pos	15	0.375		sum neg	33	sum pos	61	0.648936
helq-1 lig-4	SSA-	SSA±	SSA+			helq-1 lig-4	SSA-	SSA±	SSA+			helq-1 lig-4	SSA-	SSA±	SSA+
	2	0	0				11	0	0				14	0	0
	2	2	0				9	1	0				16	0	0
	1	0	0				24	1	0				56	2	0
	5	2	0				44	2	0				86	2	0
sum neg	5	sum pos	2	0.285714		sum neg	44	sum pos	2	0.0434783		sum neg	86	sum pos	2	0.0227273
polq-1 lig-4	SSA-	SSA±	SSA+			polq-1 lig-4	SSA-	SSA±	SSA+			polq-1 lig-4	SSA-	SSA±	SSA+
	2	3	184				3	2	12				27	2	1
	1	7	205				2	1	3				30	1	2
	2	1	73				6	3	15				20	11	2
	5	11	462				11	6	30				77	14	5
sum neg	5	sum pos	473	0.98954		sum neg	11	sum pos	36	0.765957		sum neg	77	sum pos	19	0.197917
